# Supplementary material for: cis-1,2-Bis{[4-(4-pyrid­yl)pyrimidin-2-yl]sulfanylmeth­yl}benzene
Source: Acta Crystallogr Sect E Struct Rep Online. 2009 Nov 4;65(Pt 12):o2977. doi: 10.1107/S1600536809045450 (PMC2972128; doi:10.1107/S1600536809045450)
Supplement: Supplementary file 1 [file e-65-o2977-sup1.cif]

##############################################################################
###                                                                        ###
###        Electronic paper (Acta Crystallographica Section E)             ###
###                                                                        ###
##############################################################################
#                                                                            #
# This CIF contains the data in a paper accepted for publication in Acta     #
# Crystallographica Section E. It conforms to the requirements of Notes      #
# for Authors for Section E, and has been peer reviewed under the auspices   #
# of the IUCr Commission on Journals.                                        #
#                                                                            #
# Full details of the Crystallographic Information File format               #
# are given in the paper "The Crystallographic Information File (CIF):       #
# a New Standard Archive File for Crystallography" by S. R. Hall, F. H.      #
# Allen and I. D. Brown [Acta Cryst. (1991), A47, 655-685].                  #
#                                                                            #
# The current version of the core CIF dictionary is obtainable from          #
# ftp://ftp.iucr.org/pub/cif_core.dic. The current version number is 2.4.    #
#                                                                            #
# Software is freely available for graphical display of the structure(s) in  #
# this CIF.  For information consult the CIF home page http://www.iucr.org/  #
# cif/home.html                                                              #
#                                                                            #
# This file may be used for bona fide research purposes within the           #
# scientific community so long as proper attribution is given to the journal # 
# article from which it was obtained.                                        #
#                                                                            #
##############################################################################
                                             
data_I
_audit_creation_method     SHELXL-97
_chemical_name_systematic
;
<i>cis</i>-1,2-Bis{[4-(4-pyridyl)pyrimidin-2-yl]sulfanylmethyl}benzene
;
_chemical_name_common     ?
_chemical_formula_moiety     'C26 H20 N6 S2'
_chemical_formula_sum     'C26 H20 N6 S2'
_chemical_formula_iupac     'C26 H20 N6 S2'
_chemical_formula_weight     480.62
_chemical_melting_point     ?
_symmetry_cell_setting     monoclinic
_symmetry_space_group_name_H-M     'P 21/n'
_symmetry_space_group_name_Hall     '-P 2yn'
loop_
    _symmetry_equiv_pos_as_xyz
    'x, y, z'
    '-x+1/2, y+1/2, -z+1/2'
    '-x, -y, -z'
    'x-1/2, -y-1/2, z-1/2'
_cell_length_a     8.6078(11)
_cell_length_b     27.102(3)
_cell_length_c     10.0282(12)
_cell_angle_alpha     90.00
_cell_angle_beta     103.661(2)
_cell_angle_gamma     90.00
_cell_volume     2273.3(5)
_cell_formula_units_Z     4
_cell_measurement_reflns_used     4903
_cell_measurement_theta_min     2.2
_cell_measurement_theta_max     27.0
_cell_measurement_temperature     291(2)
_exptl_crystal_description     block
_exptl_crystal_colour     'pale yellow'
_exptl_crystal_size_max     0.32
_exptl_crystal_size_mid     0.18
_exptl_crystal_size_min     0.16
_exptl_crystal_density_diffrn     1.404
_exptl_crystal_density_meas     ?
_exptl_crystal_density_method     'not measured'
_exptl_crystal_F_000     1000.0
_exptl_absorpt_coefficient_mu     0.263
_exptl_absorpt_correction_type     multi-scan
_exptl_absorpt_process_details     '(SADABS; Bruker, 2000)'
_exptl_absorpt_correction_T_min     0.917
_exptl_absorpt_correction_T_max     0.966
_exptl_special_details
;
;
_diffrn_ambient_temperature     291(2)
_diffrn_radiation_type     MoK\a
_diffrn_radiation_wavelength     0.71073
_diffrn_radiation_source     'fine-focus sealed tube'
_diffrn_radiation_monochromator     graphite
_diffrn_measurement_device_type     'Bruker SMART CCD area-detector'
_diffrn_measurement_method     '\f and \w'
_diffrn_detector_area_resol_mean     ?
_diffrn_reflns_number     13064
_diffrn_reflns_av_R_equivalents     0.0515
_diffrn_reflns_av_sigmaI/netI     0.0686
_diffrn_reflns_theta_min     2.22
_diffrn_reflns_theta_max     27.00
_diffrn_reflns_theta_full     27.00
_diffrn_measured_fraction_theta_max     0.989
_diffrn_measured_fraction_theta_full     0.989
_diffrn_reflns_limit_h_min     -10
_diffrn_reflns_limit_h_max     8
_diffrn_reflns_limit_k_min     -34
_diffrn_reflns_limit_k_max     31
_diffrn_reflns_limit_l_min     -12
_diffrn_reflns_limit_l_max     12
_diffrn_standards_number     ?
_diffrn_standards_interval_count     ?
_diffrn_standards_interval_time     ?
_diffrn_standards_decay_%     ?
_refine_special_details
;
Refinement of <i>F</i>^2^ against ALL reflections. The weighted <i>R</i>-factor
<i>wR</i> and goodness of fit <i>S</i> are based on <i>F</i>^2^, conventional
<i>R</i>-factors <i>R</i> are based on <i>F</i>, with <i>F</i> set to zero for
negative <i>F</i>^2^. The threshold expression of <i>F</i>^2^ >
\s(<i>F</i>^2^) is used only for calculating <i>R</i>-factors(gt) <i>etc</i>.
and is not relevant to the choice of reflections for refinement.
<i>R</i>-factors based on <i>F</i>^2^ are statistically about twice as large
as those based on <i>F</i>, and <i>R</i>- factors based on ALL data will be
even larger.
;
_reflns_number_total     4903
_reflns_number_gt     3067
_reflns_threshold_expression     I>2\s(I)
_refine_ls_structure_factor_coef     Fsqd
_refine_ls_matrix_type     full
_refine_ls_R_factor_all     0.0895
_refine_ls_R_factor_gt     0.0523
_refine_ls_wR_factor_gt     0.0973
_refine_ls_wR_factor_ref     0.1076
_refine_ls_goodness_of_fit_ref     0.900
_refine_ls_restrained_S_all     0.900
_refine_ls_number_reflns     4903
_refine_ls_number_parameters     307
_refine_ls_number_restraints     0
_refine_ls_hydrogen_treatment     constr
_refine_ls_weighting_scheme     calc
_refine_ls_weighting_details
                 'calc w=1/[\s^2^(Fo^2^)+(0.0421P)^2^] where P=(Fo^2^+2Fc^2^)/3'
_atom_sites_solution_hydrogens     geom
_atom_sites_solution_primary     direct
_atom_sites_solution_secondary     difmap
_refine_ls_shift/su_max     0.001
_refine_ls_shift/su_mean     0.000
_refine_diff_density_max     0.319
_refine_diff_density_min     -0.220
_refine_ls_extinction_method     none
_refine_ls_extinction_coef     ?
loop_
    _atom_type_symbol
    _atom_type_description
    _atom_type_scat_dispersion_real
    _atom_type_scat_dispersion_imag
    _atom_type_scat_source
    'C' 'C' 0.0033 0.0016
                         'International Tables Vol C Tables 4.2.6.8 and 6.1.1.4'
    'H' 'H' 0.0000 0.0000
                         'International Tables Vol C Tables 4.2.6.8 and 6.1.1.4'
    'N' 'N' 0.0061 0.0033
                         'International Tables Vol C Tables 4.2.6.8 and 6.1.1.4'
    'S' 'S' 0.1246 0.1234
                         'International Tables Vol C Tables 4.2.6.8 and 6.1.1.4'
_computing_data_collection     'SMART (Bruker, 2000)'
_computing_cell_refinement     'SAINT (Bruker, 2000)'
_computing_data_reduction     'SAINT (Bruker, 2000)'
_computing_structure_solution     'SHELXTL (Sheldrick, 2008)'
_computing_structure_refinement     'SHELXTL (Sheldrick, 2008)'
_computing_molecular_graphics     'SHELXTL (Sheldrick, 2008)'
_computing_publication_material     'SHELXTL (Sheldrick, 2008)'
loop_
    _atom_site_type_symbol
    _atom_site_label
    _atom_site_fract_x
    _atom_site_fract_y
    _atom_site_fract_z
    _atom_site_U_iso_or_equiv
    _atom_site_adp_type
    _atom_site_calc_flag
    _atom_site_refinement_flags
    _atom_site_occupancy
    _atom_site_disorder_assembly
    _atom_site_disorder_group
    C C1 0.7345(3) 0.22381(8) 0.8229(2) 0.0384(5) Uani d . 1 . .
    C C2 0.9748(3) 0.25202(9) 0.9324(2) 0.0494(6) Uani d . 1 . .
    H H2 1.0799 0.2469 0.9807 0.059 Uiso calc R 1 . .
    C C3 0.9230(3) 0.29935(8) 0.9059(2) 0.0474(6) Uani d . 1 . .
    H H3 0.9909 0.3259 0.9351 0.057 Uiso calc R 1 . .
    C C4 0.7668(3) 0.30680(8) 0.8343(2) 0.0411(6) Uani d . 1 . .
    C C5 0.6967(3) 0.35654(8) 0.8048(2) 0.0436(6) Uani d . 1 . .
    C C6 0.7521(3) 0.39620(9) 0.8867(3) 0.0623(8) Uani d . 1 . .
    H H6 0.8355 0.3922 0.9640 0.075 Uiso calc R 1 . .
    C C7 0.6845(4) 0.44177(10) 0.8545(3) 0.0774(9) Uani d . 1 . .
    H H7 0.7240 0.4680 0.9125 0.093 Uiso calc R 1 . .
    C C8 0.5126(3) 0.41215(9) 0.6685(3) 0.0690(8) Uani d . 1 . .
    H H8 0.4291 0.4172 0.5919 0.083 Uiso calc R 1 . .
    C C9 0.5716(3) 0.36519(8) 0.6935(3) 0.0529(7) Uani d . 1 . .
    H H9 0.5275 0.3394 0.6357 0.063 Uiso calc R 1 . .
    C C10 0.6875(3) 0.12421(7) 0.8693(2) 0.0472(6) Uani d . 1 . .
    H H10A 0.7817 0.1124 0.8418 0.057 Uiso calc R 1 . .
    H H10B 0.7188 0.1342 0.9648 0.057 Uiso calc R 1 . .
    C C11 0.5630(3) 0.08400(8) 0.8510(2) 0.0443(6) Uani d . 1 . .
    C C12 0.5488(3) 0.05264(9) 0.7392(3) 0.0592(7) Uani d . 1 . .
    H H12 0.6183 0.0560 0.6815 0.071 Uiso calc R 1 . .
    C C13 0.4334(4) 0.01686(9) 0.7133(3) 0.0687(8) Uani d . 1 . .
    H H13 0.4248 -0.0038 0.6379 0.082 Uiso calc R 1 . .
    C C14 0.3317(3) 0.01133(9) 0.7966(3) 0.0660(8) Uani d . 1 . .
    H H14 0.2519 -0.0126 0.7777 0.079 Uiso calc R 1 . .
    C C15 0.3473(3) 0.04123(8) 0.9091(3) 0.0566(7) Uani d . 1 . .
    H H15 0.2794 0.0367 0.9677 0.068 Uiso calc R 1 . .
    C C16 0.4617(3) 0.07813(8) 0.9376(2) 0.0446(6) Uani d . 1 . .
    C C17 0.4698(3) 0.11019(7) 1.0609(2) 0.0502(6) Uani d . 1 . .
    H H17A 0.5805 0.1184 1.1017 0.060 Uiso calc R 1 . .
    H H17B 0.4283 0.0921 1.1285 0.060 Uiso calc R 1 . .
    C C18 0.4950(3) 0.21357(8) 1.0767(2) 0.0380(5) Uani d . 1 . .
    C C19 0.7376(3) 0.24131(9) 1.1805(2) 0.0484(6) Uani d . 1 . .
    H H19 0.8442 0.2358 1.2238 0.058 Uiso calc R 1 . .
    C C20 0.6847(3) 0.28872(8) 1.1637(2) 0.0446(6) Uani d . 1 . .
    H H20 0.7523 0.3151 1.1955 0.053 Uiso calc R 1 . .
    C C21 0.5267(3) 0.29608(8) 1.0977(2) 0.0393(5) Uani d . 1 . .
    C C22 0.4562(3) 0.34572(8) 1.0709(2) 0.0399(5) Uani d . 1 . .
    C C23 0.5154(3) 0.38590(9) 1.1509(3) 0.0589(7) Uani d . 1 . .
    H H23 0.6024 0.3823 1.2253 0.071 Uiso calc R 1 . .
    C C24 0.4452(4) 0.43133(9) 1.1201(3) 0.0701(9) Uani d . 1 . .
    H H24 0.4868 0.4579 1.1761 0.084 Uiso calc R 1 . .
    C C25 0.3284(3) 0.35403(8) 0.9626(2) 0.0497(6) Uani d . 1 . .
    H H25 0.2835 0.3282 0.9052 0.060 Uiso calc R 1 . .
    C C26 0.2679(3) 0.40072(9) 0.9402(3) 0.0597(7) Uani d . 1 . .
    H H26 0.1816 0.4054 0.8656 0.072 Uiso calc R 1 . .
    N N1 0.8822(2) 0.21295(7) 0.89261(18) 0.0458(5) Uani d . 1 . .
    N N2 0.6713(2) 0.26820(6) 0.79073(17) 0.0405(5) Uani d . 1 . .
    N N3 0.5667(3) 0.45081(8) 0.7465(3) 0.0771(8) Uani d . 1 . .
    N N4 0.6443(2) 0.20240(7) 1.13813(19) 0.0463(5) Uani d . 1 . .
    N N5 0.4294(2) 0.25802(6) 1.05275(17) 0.0394(5) Uani d . 1 . .
    N N6 0.3221(3) 0.43947(7) 1.0157(2) 0.0640(6) Uani d . 1 . .
    S S1 0.60063(8) 0.17575(2) 0.76342(6) 0.04810(19) Uani d . 1 . .
    S S2 0.35623(8) 0.16649(2) 1.01669(6) 0.04634(19) Uani d . 1 . .
loop_
    _atom_site_aniso_label
    _atom_site_aniso_U_11
    _atom_site_aniso_U_22
    _atom_site_aniso_U_33
    _atom_site_aniso_U_12
    _atom_site_aniso_U_13
    _atom_site_aniso_U_23
    C1 0.0353(14) 0.0411(13) 0.0382(13) -0.0043(11) 0.0074(11) 0.0000(10)
    C2 0.0363(16) 0.0586(16) 0.0487(15) -0.0038(12) 0.0005(12) 0.0005(12)
    C3 0.0409(16) 0.0496(15) 0.0480(15) -0.0112(12) 0.0031(12) -0.0033(11)
    C4 0.0424(15) 0.0443(13) 0.0377(13) -0.0058(12) 0.0116(11) -0.0023(10)
    C5 0.0423(16) 0.0436(14) 0.0462(14) -0.0055(11) 0.0131(12) -0.0066(11)
    C6 0.068(2) 0.0518(16) 0.0583(17) -0.0030(15) -0.0019(14) -0.0126(13)
    C7 0.090(3) 0.0455(17) 0.086(2) -0.0035(16) -0.001(2) -0.0243(15)
    C8 0.063(2) 0.0504(16) 0.081(2) 0.0088(14) -0.0070(16) -0.0122(15)
    C9 0.0461(17) 0.0422(14) 0.0656(17) -0.0020(12) 0.0036(14) -0.0122(12)
    C10 0.0394(15) 0.0401(13) 0.0559(15) 0.0036(11) -0.0010(12) 0.0066(11)
    C11 0.0447(16) 0.0305(12) 0.0509(15) 0.0019(11) -0.0025(12) 0.0012(11)
    C12 0.064(2) 0.0480(15) 0.0640(18) -0.0002(14) 0.0131(15) -0.0030(13)
    C13 0.079(2) 0.0455(16) 0.072(2) -0.0027(15) -0.0014(18) -0.0151(14)
    C14 0.058(2) 0.0367(15) 0.094(2) -0.0075(13) -0.0005(17) -0.0006(15)
    C15 0.0512(18) 0.0380(14) 0.079(2) 0.0012(12) 0.0129(15) 0.0064(13)
    C16 0.0457(16) 0.0304(12) 0.0526(15) 0.0027(11) 0.0016(12) 0.0056(11)
    C17 0.0563(17) 0.0387(13) 0.0527(16) 0.0057(12) 0.0071(13) 0.0101(11)
    C18 0.0354(15) 0.0429(13) 0.0355(13) 0.0000(11) 0.0084(11) -0.0030(10)
    C19 0.0335(15) 0.0601(16) 0.0471(15) 0.0018(13) 0.0005(12) 0.0007(12)
    C20 0.0357(15) 0.0464(14) 0.0473(14) -0.0037(11) 0.0014(12) -0.0047(11)
    C21 0.0379(14) 0.0453(13) 0.0340(13) -0.0012(11) 0.0070(11) -0.0043(10)
    C22 0.0364(14) 0.0410(13) 0.0417(13) -0.0033(11) 0.0080(11) -0.0054(10)
    C23 0.0475(17) 0.0524(16) 0.0654(18) 0.0002(13) -0.0096(14) -0.0141(13)
    C24 0.065(2) 0.0455(16) 0.088(2) -0.0040(14) -0.0062(17) -0.0218(14)
    C25 0.0514(17) 0.0407(14) 0.0511(15) 0.0003(12) 0.0003(13) -0.0089(11)
    C26 0.0584(19) 0.0521(16) 0.0590(17) 0.0073(14) -0.0057(14) -0.0017(13)
    N1 0.0354(13) 0.0505(12) 0.0475(12) -0.0011(10) 0.0016(10) 0.0037(9)
    N2 0.0357(12) 0.0397(11) 0.0440(11) -0.0041(9) 0.0054(9) -0.0016(9)
    N3 0.079(2) 0.0508(14) 0.0889(19) 0.0089(13) -0.0057(15) -0.0148(13)
    N4 0.0392(13) 0.0472(11) 0.0494(12) 0.0050(10) 0.0041(10) 0.0038(9)
    N5 0.0350(12) 0.0394(11) 0.0420(11) 0.0016(9) 0.0053(9) -0.0027(8)
    N6 0.0645(17) 0.0434(13) 0.0754(16) 0.0052(11) -0.0007(13) -0.0055(11)
    S1 0.0409(4) 0.0417(3) 0.0538(4) -0.0057(3) -0.0044(3) 0.0051(3)
    S2 0.0425(4) 0.0402(3) 0.0539(4) -0.0003(3) 0.0067(3) -0.0024(3)
_geom_special_details
;
All e.s.d.'s (except the e.s.d. in the dihedral angle between two l.s. planes)
are estimated using the full covariance matrix. The cell e.s.d.'s are taken
into account individually in the estimation of e.s.d.'s in distances, angles
and torsion angles; correlations between e.s.d.'s in cell parameters are only
used when they are defined by crystal symmetry. An approximate (isotropic)
treatment of cell e.s.d.'s is used for estimating e.s.d.'s involving l.s.
planes.
;
loop_
    _geom_bond_atom_site_label_1
    _geom_bond_atom_site_label_2
    _geom_bond_site_symmetry_2
    _geom_bond_distance
    _geom_bond_publ_flag
    C1 N2 . 1.328(2) ?
    C1 N1 . 1.331(3) ?
    C1 S1 . 1.748(2) ?
    C2 N1 . 1.329(3) ?
    C2 C3 . 1.364(3) ?
    C2 H2 . 0.9300 ?
    C3 C4 . 1.381(3) ?
    C3 H3 . 0.9300 ?
    C4 N2 . 1.338(2) ?
    C4 C5 . 1.478(3) ?
    C5 C6 . 1.369(3) ?
    C5 C9 . 1.375(3) ?
    C6 C7 . 1.371(3) ?
    C6 H6 . 0.9300 ?
    C7 N3 . 1.320(3) ?
    C7 H7 . 0.9300 ?
    C8 N3 . 1.324(3) ?
    C8 C9 . 1.372(3) ?
    C8 H8 . 0.9300 ?
    C9 H9 . 0.9300 ?
    C10 C11 . 1.509(3) ?
    C10 S1 . 1.807(2) ?
    C10 H10A . 0.9700 ?
    C10 H10B . 0.9700 ?
    C11 C16 . 1.377(3) ?
    C11 C12 . 1.389(3) ?
    C12 C13 . 1.368(3) ?
    C12 H12 . 0.9300 ?
    C13 C14 . 1.354(4) ?
    C13 H13 . 0.9300 ?
    C14 C15 . 1.369(3) ?
    C14 H14 . 0.9300 ?
    C15 C16 . 1.385(3) ?
    C15 H15 . 0.9300 ?
    C16 C17 . 1.500(3) ?
    C17 S2 . 1.810(2) ?
    C17 H17A . 0.9700 ?
    C17 H17B . 0.9700 ?
    C18 N4 . 1.323(3) ?
    C18 N5 . 1.328(2) ?
    C18 S2 . 1.754(2) ?
    C19 N4 . 1.333(3) ?
    C19 C20 . 1.360(3) ?
    C19 H19 . 0.9300 ?
    C20 C21 . 1.379(3) ?
    C20 H20 . 0.9300 ?
    C21 N5 . 1.339(2) ?
    C21 C22 . 1.474(3) ?
    C22 C25 . 1.369(3) ?
    C22 C23 . 1.377(3) ?
    C23 C24 . 1.374(3) ?
    C23 H23 . 0.9300 ?
    C24 N6 . 1.321(3) ?
    C24 H24 . 0.9300 ?
    C25 C26 . 1.367(3) ?
    C25 H25 . 0.9300 ?
    C26 N6 . 1.314(3) ?
    C26 H26 . 0.9300 ?
loop_
    _geom_angle_atom_site_label_1
    _geom_angle_atom_site_label_2
    _geom_angle_atom_site_label_3
    _geom_angle_site_symmetry_1
    _geom_angle_site_symmetry_3
    _geom_angle
    _geom_angle_publ_flag
    N2 C1 N1 . . 127.8(2) ?
    N2 C1 S1 . . 113.12(17) ?
    N1 C1 S1 . . 119.04(17) ?
    N1 C2 C3 . . 123.0(2) ?
    N1 C2 H2 . . 118.5 ?
    C3 C2 H2 . . 118.5 ?
    C2 C3 C4 . . 118.2(2) ?
    C2 C3 H3 . . 120.9 ?
    C4 C3 H3 . . 120.9 ?
    N2 C4 C3 . . 120.2(2) ?
    N2 C4 C5 . . 117.2(2) ?
    C3 C4 C5 . . 122.6(2) ?
    C6 C5 C9 . . 116.6(2) ?
    C6 C5 C4 . . 121.9(2) ?
    C9 C5 C4 . . 121.5(2) ?
    C5 C6 C7 . . 119.8(2) ?
    C5 C6 H6 . . 120.1 ?
    C7 C6 H6 . . 120.1 ?
    N3 C7 C6 . . 124.2(2) ?
    N3 C7 H7 . . 117.9 ?
    C6 C7 H7 . . 117.9 ?
    N3 C8 C9 . . 124.2(2) ?
    N3 C8 H8 . . 117.9 ?
    C9 C8 H8 . . 117.9 ?
    C8 C9 C5 . . 119.5(2) ?
    C8 C9 H9 . . 120.3 ?
    C5 C9 H9 . . 120.3 ?
    C11 C10 S1 . . 107.66(15) ?
    C11 C10 H10A . . 110.2 ?
    S1 C10 H10A . . 110.2 ?
    C11 C10 H10B . . 110.2 ?
    S1 C10 H10B . . 110.2 ?
    H10A C10 H10B . . 108.5 ?
    C16 C11 C12 . . 119.3(2) ?
    C16 C11 C10 . . 122.9(2) ?
    C12 C11 C10 . . 117.7(2) ?
    C13 C12 C11 . . 120.6(3) ?
    C13 C12 H12 . . 119.7 ?
    C11 C12 H12 . . 119.7 ?
    C14 C13 C12 . . 120.5(3) ?
    C14 C13 H13 . . 119.8 ?
    C12 C13 H13 . . 119.8 ?
    C13 C14 C15 . . 119.4(3) ?
    C13 C14 H14 . . 120.3 ?
    C15 C14 H14 . . 120.3 ?
    C14 C15 C16 . . 121.6(3) ?
    C14 C15 H15 . . 119.2 ?
    C16 C15 H15 . . 119.2 ?
    C11 C16 C15 . . 118.6(2) ?
    C11 C16 C17 . . 122.7(2) ?
    C15 C16 C17 . . 118.7(2) ?
    C16 C17 S2 . . 111.68(15) ?
    C16 C17 H17A . . 109.3 ?
    S2 C17 H17A . . 109.3 ?
    C16 C17 H17B . . 109.3 ?
    S2 C17 H17B . . 109.3 ?
    H17A C17 H17B . . 107.9 ?
    N4 C18 N5 . . 128.1(2) ?
    N4 C18 S2 . . 120.10(17) ?
    N5 C18 S2 . . 111.83(17) ?
    N4 C19 C20 . . 123.3(2) ?
    N4 C19 H19 . . 118.4 ?
    C20 C19 H19 . . 118.4 ?
    C19 C20 C21 . . 117.4(2) ?
    C19 C20 H20 . . 121.3 ?
    C21 C20 H20 . . 121.3 ?
    N5 C21 C20 . . 121.2(2) ?
    N5 C21 C22 . . 116.3(2) ?
    C20 C21 C22 . . 122.4(2) ?
    C25 C22 C23 . . 116.7(2) ?
    C25 C22 C21 . . 120.9(2) ?
    C23 C22 C21 . . 122.4(2) ?
    C24 C23 C22 . . 119.7(2) ?
    C24 C23 H23 . . 120.1 ?
    C22 C23 H23 . . 120.1 ?
    N6 C24 C23 . . 123.7(2) ?
    N6 C24 H24 . . 118.1 ?
    C23 C24 H24 . . 118.1 ?
    C26 C25 C22 . . 119.1(2) ?
    C26 C25 H25 . . 120.4 ?
    C22 C25 H25 . . 120.4 ?
    N6 C26 C25 . . 125.1(2) ?
    N6 C26 H26 . . 117.4 ?
    C25 C26 H26 . . 117.4 ?
    C2 N1 C1 . . 114.35(19) ?
    C1 N2 C4 . . 116.4(2) ?
    C7 N3 C8 . . 115.6(2) ?
    C18 N4 C19 . . 114.42(19) ?
    C18 N5 C21 . . 115.62(19) ?
    C26 N6 C24 . . 115.6(2) ?
    C1 S1 C10 . . 103.16(11) ?
    C18 S2 C17 . . 104.16(11) ?
data_global
_journal_date_recd_electronic     2009-10-25
_journal_date_accepted     2009-10-29
_journal_name_full     'Acta Crystallographica, Section E'
_journal_year     2009
_journal_volume     65
_journal_issue     12
_journal_page_first     o2977
_journal_page_last     o2977
_journal_paper_category     QO
_journal_coeditor_code     CV2646
_publ_contact_author_name     'Hua-Ze Dong'
_publ_contact_author_address
;
Deparment of Chemistry and Chemical Engineering,
Hefei Normal University,
Hefei, 230061,
People's Republic of China
;
_publ_contact_author_email     dapdong@163.com
_publ_contact_author_fax     '86 0551 2836247'
_publ_contact_author_phone     '86 0551 2836247'
_publ_section_title
;
<i>cis</i>-1,2-Bis{[4-(4-pyridyl)pyrimidin-2-yl]sulfanylmethyl}benzene
;
loop_
    _publ_author_name
    _publ_author_footnote
    _publ_author_address
    'Hua-Ze Dong' .
;
Deparment of Chemistry and Chemical Engineering,
Hefei Normal University,
Hefei 230061
People's Republic of China
;
    'Hai-Bin Zhu' .
;
School of Chemistry and Chemical Engineering,
Southeast University,
Nanjing 211189,
People's Republic of China
;
    'Shao-Hua Gou' .
;
School of Chemistry and Chemical Engineering,
Southeast University,
Nanjing 211189,
People's Republic of China
;
