# Supplementary material for: cis-1,2-Bis{[4-(4-pyrid­yl)pyrimidin-2-yl]sulfanylmeth­yl}benzene
Source: Acta Crystallogr Sect E Struct Rep Online. 2009 Nov 4;65(Pt 12):o2977. doi: 10.1107/S1600536809045450 (PMC2972128; doi:10.1107/S1600536809045450)
Supplement: Supplementary file 2 [file e-65-o2977-Isup2.hkl]

# 
# h,k,l, Fc-squared, Fo-squared, sigma(Fo-squared) and status flag 
# 
data_I
_shelx_title ' sad in P2(1)/n' 
_shelx_refln_list_code          4 
_shelx_F_calc_maximum      343.07 
_exptl_crystal_F_000       630.00 
_reflns_d_resolution_high  0.7828 
 
loop_ 
 _symmetry_equiv_pos_as_xyz 
 'x, y, z' 
 '-x+1/2, y+1/2, -z+1/2' 
 '-x, -y, -z' 
 'x-1/2, -y-1/2, z-1/2' 
 
_cell_length_a     8.6078 
_cell_length_b    27.1019 
_cell_length_c    10.0282 
_cell_angle_alpha  90.000 
_cell_angle_beta  103.661 
_cell_angle_gamma  90.000 
 
_shelx_F_squared_multiplier     1.000 
 
loop_ 
 _refln_index_h 
 _refln_index_k 
 _refln_index_l 
 _refln_F_squared_calc 
 _refln_F_squared_meas 
 _refln_F_squared_sigma 
 _refln_observed_status 
   2   0   0     1806.25     1986.05     45.10 o 
   4   0   0        2.09       11.14      8.54 o 
   6   0   0       40.73       63.29     19.12 o 
  10   0   0       62.61       88.90     46.77 o 
   1   1   0     1261.24     1263.53     27.84 o 
   2   1   0       27.65       24.50      5.17 o 
   3   1   0      640.31      705.62     22.87 o 
   4   1   0      506.61      617.48     24.06 o 
   5   1   0      897.39      991.96     34.43 o 
   6   1   0       51.48       61.46     13.25 o 
   7   1   0       80.46       94.85     17.19 o 
   8   1   0      401.52      469.73     41.85 o 
   9   1   0        1.44        0.00     17.57 o 
  10   1   0       31.92       39.24     27.69 o 
   1   2   0      114.85      127.64      7.90 o 
   2   2   0      610.04      676.66     19.12 o 
   3   2   0       79.90       98.03     14.20 o 
   4   2   0      272.09      286.07     28.67 o 
   5   2   0        0.26        7.42      6.15 o 
   6   2   0       33.61       43.99     10.08 o 
   7   2   0      352.13      363.80     23.82 o 
   8   2   0      368.92      389.68     36.50 o 
   9   2   0      232.79      181.51     55.49 o 
  10   2   0        8.93        0.00     20.00 o 
   1   3   0      177.86      208.56      8.50 o 
   2   3   0       20.60       23.34      4.53 o 
   3   3   0     1479.58     1571.77     67.40 o 
   4   3   0     3479.58     3982.18     53.35 o 
   5   3   0     1307.95     1364.50     55.91 o 
   6   3   0        0.68        0.00      6.00 o 
   7   3   0      133.46      151.02     25.24 o 
   8   3   0       53.70       56.11     20.54 o 
   9   3   0      226.95      243.87     59.20 o 
  10   3   0        9.06        5.20     29.70 o 
   0   4   0      349.33      294.38     21.81 o 
   1   4   0        5.38       10.60      3.59 o 
   2   4   0      111.40      106.44      6.76 o 
   3   4   0     1270.35     1221.57     50.70 o 
   4   4   0       40.56       45.31      7.92 o 
   5   4   0        8.89        4.18      4.83 o 
   6   4   0       22.26       27.82      9.85 o 
   7   4   0      568.37      511.00     39.07 o 
   8   4   0        0.88        0.00     13.11 o 
   9   4   0        8.48       29.18     20.00 o 
  10   4   0        5.22       12.06     28.40 o 
   1   5   0     6005.26     6020.03     76.14 o 
   2   5   0      205.13      210.50      7.87 o 
   3   5   0      745.52      745.80     49.59 o 
   4   5   0     1330.71     1384.55     37.45 o 
   5   5   0      132.42      148.78     24.52 o 
   6   5   0        2.96        5.93      6.13 o 
   7   5   0       31.15       28.77     14.36 o 
   8   5   0      308.41      308.30     49.09 o 
   9   5   0      170.64      192.19     33.76 o 
  10   5   0       16.47       41.94     32.11 o 
   0   6   0     2241.44     2130.46     32.51 o 
   1   6   0      580.92      569.98     16.75 o 
   2   6   0     1150.10     1133.07     62.65 o 
   3   6   0      874.66      935.37     60.04 o 
   4   6   0     8034.62     8407.01    127.98 o 
   5   6   0       41.18       46.94      8.39 o 
   6   6   0       14.80       16.65     10.87 o 
   7   6   0      558.02      498.86     37.49 o 
   8   6   0       97.59      114.77     25.83 o 
   9   6   0       26.42       21.20     16.28 o 
  10   6   0       15.99       20.60     27.84 o 
   1   7   0      264.15      246.08     13.44 o 
   2   7   0      240.75      240.88     19.37 o 
   3   7   0     3299.62     3487.63     44.07 o 
   4   7   0     4156.59     4009.60     59.54 o 
   5   7   0        2.95        7.53      9.09 o 
   6   7   0        6.73        5.88     11.15 o 
   7   7   0      221.42      228.98     30.06 o 
   8   7   0      300.25      351.48     39.33 o 
   9   7   0        5.19        0.00     14.87 o 
  10   7   0        3.52       26.26     17.39 o 
   0   8   0     3776.14     4066.62     52.29 o 
   1   8   0     3186.36     3290.04     42.57 o 
   2   8   0      887.02      866.89     52.32 o 
   3   8   0       14.66       22.35      5.03 o 
   4   8   0     2262.35     2301.12     83.93 o 
   5   8   0      779.02      785.41     56.70 o 
   6   8   0       47.77       42.66     15.52 o 
   7   8   0      261.28      236.67     30.80 o 
   8   8   0       80.87       84.68     23.48 o 
   9   8   0       43.72       71.20     23.89 o 
  10   8   0        0.03        8.09     18.28 o 
   1   9   0      701.90      745.40     19.07 o 
   2   9   0      625.90      630.25     22.49 o 
   3   9   0     1119.56     1147.25     57.11 o 
   4   9   0      275.79      289.72     19.47 o 
   5   9   0     1615.69     1506.28     55.74 o 
   6   9   0      149.29      155.91     23.90 o 
   7   9   0      419.99      357.64     34.90 o 
   8   9   0      176.80      154.29     29.29 o 
   9   9   0       43.38       44.07     19.80 o 
  10   9   0        3.04       17.39     18.52 o 
   0  10   0      161.39      170.94     16.89 o 
   1  10   0       60.23       75.86      5.04 o 
   2  10   0       32.39       39.33      4.51 o 
   3  10   0     2719.83     2801.90    110.76 o 
   4  10   0      812.16      814.55     38.95 o 
   5  10   0      275.31      312.43     28.37 o 
   6  10   0       67.98       77.41     19.45 o 
   7  10   0       24.47        9.89     14.24 o 
   8  10   0      237.92      277.06     71.64 o 
   9  10   0      294.08      381.90     44.76 o 
  10  10   0       41.25       63.40     24.25 o 
   1  11   0     9876.85    11006.72     99.09 o 
   2  11   0      656.61      659.61     21.70 o 
   3  11   0     2730.83     2757.68     82.84 o 
   4  11   0      136.25      116.94     18.70 o 
   5  11   0     1071.70      978.01     59.76 o 
   6  11   0       14.78       22.47     13.84 o 
   7  11   0       74.44       81.94     22.06 o 
   8  11   0      821.11      818.13     53.24 o 
   9  11   0       62.35       75.47     25.15 o 
  10  11   0        0.40       11.85     15.01 o 
   0  12   0      237.63      238.64     15.76 o 
   1  12   0      575.13      642.42     15.17 o 
   2  12   0      339.99      367.20     18.35 o 
   3  12   0       33.57       27.89     11.76 o 
   4  12   0      348.84      291.76     20.59 o 
   5  12   0      781.08      725.30     41.98 o 
   6  12   0      171.03      155.82     27.56 o 
   7  12   0       45.36       40.45     19.05 o 
   8  12   0       40.84       62.98     22.64 o 
   9  12   0      121.87      146.99     30.42 o 
  10  12   0       38.47       59.26     22.25 o 
   1  13   0      615.65      695.54     15.15 o 
   2  13   0     1100.46     1265.18     31.18 o 
   3  13   0      657.68      783.48     39.87 o 
   4  13   0      342.43      345.73     23.09 o 
   5  13   0       10.28       13.15     13.36 o 
   6  13   0      479.79      478.39     38.30 o 
   7  13   0       85.94      107.02     25.47 o 
   8  13   0      448.15      469.66     83.61 o 
   9  13   0       33.84       35.98     19.97 o 
   0  14   0       60.56       58.78      8.28 o 
   1  14   0       57.30       52.76      5.46 o 
   2  14   0        0.06        0.00      4.95 o 
   3  14   0        4.97        6.72      8.78 o 
   4  14   0       85.25       51.89     12.61 o 
   5  14   0     2420.97     2267.41    111.17 o 
   6  14   0      432.68      455.54     39.98 o 
   7  14   0      234.33      217.39     33.36 o 
   8  14   0      288.15      273.93     38.97 o 
   9  14   0       31.68       41.19     20.63 o 
   1  15   0      934.41      896.15     18.31 o 
   2  15   0     1188.89     1230.66     51.62 o 
   3  15   0      794.86      699.80     37.03 o 
   4  15   0      489.89      465.23     27.57 o 
   5  15   0      141.93      137.13     24.92 o 
   6  15   0       66.08       80.72     21.89 o 
   7  15   0       85.55       73.56     21.55 o 
   8  15   0       18.08       17.08     17.10 o 
   9  15   0       11.88       36.59     16.95 o 
   0  16   0        7.85        9.41      5.30 o 
   1  16   0        0.01        7.99      3.49 o 
   2  16   0       75.71       77.74     12.88 o 
   3  16   0       39.40       40.54     10.61 o 
   4  16   0        0.02        0.00      7.82 o 
   5  16   0     1424.03     1361.34     87.79 o 
   6  16   0      190.47      166.62     28.37 o 
   7  16   0      143.43      175.06     31.02 o 
   8  16   0      109.37      115.15     27.81 o 
   9  16   0      210.98      200.55     35.52 o 
   1  17   0      392.59      364.71     15.48 o 
   2  17   0      122.36      110.12     14.65 o 
   3  17   0      177.98      138.75     17.22 o 
   4  17   0      301.12      297.99     25.26 o 
   5  17   0       42.96       54.31     18.29 o 
   6  17   0      313.55      270.92     33.86 o 
   7  17   0        3.55       12.34     14.80 o 
   8  17   0       48.01       66.84     22.90 o 
   9  17   0      104.99      115.12     28.31 o 
   0  18   0     1258.52     1277.22     33.32 o 
   1  18   0      267.82      274.58     14.44 o 
   2  18   0      236.83      220.87     30.25 o 
   3  18   0       89.27       74.38     14.18 o 
   4  18   0      495.62      431.90     27.88 o 
   5  18   0       93.45       94.49     19.00 o 
   6  18   0      192.32      174.61     29.85 o 
   7  18   0       72.37       63.26     22.25 o 
   8  18   0      166.99      176.22     33.64 o 
   9  18   0       72.85       71.36     23.95 o 
   1  19   0       56.48       35.53     14.24 o 
   2  19   0        9.25        7.54      7.78 o 
   3  19   0        0.26        1.82      7.55 o 
   4  19   0       22.52       26.22     12.26 o 
   5  19   0        0.24        0.00      9.69 o 
   6  19   0        7.31        5.89     12.35 o 
   7  19   0      182.74      183.05     32.26 o 
   8  19   0      207.91      240.56     37.54 o 
   0  20   0       41.98       63.84     25.80 o 
   1  20   0      102.06       97.12     21.24 o 
   2  20   0       11.83        5.12      8.12 o 
   3  20   0       60.02       49.94     13.51 o 
   4  20   0      503.40      455.53     30.24 o 
   5  20   0        3.53        9.75     11.11 o 
   6  20   0       18.25       42.83     18.10 o 
   7  20   0       10.29       31.39     19.09 o 
   8  20   0       13.19       20.21     18.09 o 
   1  21   0      865.24      772.07     38.08 o 
   2  21   0     1344.84     1142.07     47.97 o 
   3  21   0      280.37      269.08     25.14 o 
   4  21   0      258.71      226.17     25.29 o 
   5  21   0        0.37        0.76      9.99 o 
   6  21   0       42.85       30.68     17.33 o 
   7  21   0       36.69       67.06     22.14 o 
   8  21   0       95.96      116.50     27.82 o 
   0  22   0      149.70      136.99     19.30 o 
   1  22   0       27.08       32.00     11.35 o 
   2  22   0      171.61      148.81     19.95 o 
   3  22   0        0.06        3.17      9.24 o 
   4  22   0       45.56       47.05     14.82 o 
   5  22   0       58.81       76.14     18.42 o 
   6  22   0      193.75      225.24     34.37 o 
   7  22   0      121.54      117.91     28.99 o 
   8  22   0        6.50       22.26     17.99 o 
   1  23   0      721.67      704.54     33.68 o 
   2  23   0      480.29      417.54     29.12 o 
   3  23   0      183.45      163.74     21.92 o 
   4  23   0      166.51      133.04     21.25 o 
   5  23   0        7.71       23.26     12.32 o 
   6  23   0        3.38        7.61     15.90 o 
   7  23   0        6.90       23.86     18.70 o 
   0  24   0      489.21      505.56     58.65 o 
   1  24   0       31.36       30.17     11.29 o 
   2  24   0      547.38      470.26     29.99 o 
   3  24   0       34.71       35.60     13.16 o 
   4  24   0      338.05      293.29     29.39 o 
   5  24   0       11.93       20.14     12.49 o 
   6  24   0       91.10      131.72     28.93 o 
   7  24   0       96.45      106.76     27.11 o 
   1  25   0        5.59        0.00     13.05 o 
   2  25   0       16.36       31.20     12.83 o 
   3  25   0      658.13      560.58     34.37 o 
   4  25   0      331.86      333.98     31.26 o 
   5  25   0      102.46      116.36     22.10 o 
   6  25   0      135.42      162.87     32.30 o 
   7  25   0       14.61       39.48     21.43 o 
   0  26   0      643.04      693.75     73.31 o 
   1  26   0      177.65      216.09     33.66 o 
   2  26   0        0.15        4.03     10.30 o 
   3  26   0      156.47      158.76     22.94 o 
   4  26   0      221.92      215.72     27.30 o 
   5  26   0       77.40       76.31     18.86 o 
   6  26   0       11.71       12.25     16.70 o 
   7  26   0        0.28        0.00     16.26 o 
   1  27   0       25.26       33.84     16.71 o 
   2  27   0       40.98       45.57     14.74 o 
   3  27   0      258.08      255.42     28.57 o 
   4  27   0        1.59       20.86     13.74 o 
   5  27   0       15.23       24.30     14.89 o 
   6  27   0       29.71       39.20     19.70 o 
   0  28   0        2.04        0.00     15.96 o 
   1  28   0        4.50       12.32     13.74 o 
   2  28   0       29.82       27.24     17.06 o 
   3  28   0        0.44        7.00     12.00 o 
   4  28   0        1.92        7.54     13.32 o 
   5  28   0        2.32       18.16     13.84 o 
   6  28   0       26.07       33.92     19.88 o 
   1  29   0        8.18       15.14     17.33 o 
   2  29   0       10.04       30.74     17.16 o 
   3  29   0        9.98       16.90     13.41 o 
   4  29   0        1.20       19.13     14.70 o 
   5  29   0       36.45       35.59     14.75 o 
   0  30   0        0.69        0.00     19.86 o 
   1  30   0        2.47       17.88     16.85 o 
   2  30   0      250.40      315.82     44.16 o 
   3  30   0       46.23       71.05     25.86 o 
   4  30   0      124.40      147.53     25.32 o 
   5  30   0        8.57        4.16     13.00 o 
   1  31   0       82.94      107.14     28.46 o 
   2  31   0       42.22       42.53     22.85 o 
   3  31   0       87.15       88.01     26.61 o 
   4  31   0        8.63       26.90     14.57 o 
   0  32   0      424.24      476.24     74.42 o 
   1  32   0      263.84      337.23     46.82 o 
   2  32   0       55.45       81.77     26.84 o 
   3  32   0      197.90      208.78     64.87 o 
   4  32   0       88.96      150.09     36.28 o 
   1  33   0      145.77      185.27     55.31 o 
   2  33   0      237.20      322.30     47.07 o 
   3  33   0      101.15      129.74     33.53 o 
   0  34   0       21.09       56.42     35.08 o 
   1  34   0       89.82      170.85     37.57 o 
   2  34   0       13.05       30.08     23.96 o 
  -9   0   1        1.94        0.00     19.49 o 
  -7   0   1      805.17     1008.89     61.80 o 
  -5   0   1       28.55       36.01     14.11 o 
  -3   0   1    23430.66    25224.55    223.46 o 
  -1   0   1     4604.57     4607.21     59.02 o 
   1   0   1    80562.77    70933.77    484.59 o 
   3   0   1       26.00       39.35     10.39 o 
   5   0   1     5708.39     6240.44    127.32 o 
   7   0   1        2.25       12.62     10.95 o 
   9   0   1      669.45      734.40     85.93 o 
 -10   1   1       51.84       45.99     26.05 o 
  -9   1   1       19.91       28.02     28.58 o 
  -8   1   1      237.01      251.46     25.67 o 
  -7   1   1      611.25      636.33     33.52 o 
  -6   1   1      315.31      376.03     25.29 o 
  -5   1   1        2.77       14.49      7.99 o 
  -4   1   1     1409.46     1611.93    117.02 o 
  -3   1   1     5701.87     6475.54     94.56 o 
  -2   1   1     6194.25     6835.08    385.29 o 
  -1   1   1      562.07      577.26     13.50 o 
   0   1   1       10.95       10.32      1.95 o 
   1   1   1       92.46       82.00      5.17 o 
   2   1   1       96.20      101.85      8.69 o 
   3   1   1        1.89        2.55      3.92 o 
   4   1   1      367.82      429.84     30.44 o 
   5   1   1     1070.07      984.98     35.59 o 
   6   1   1        8.69        3.25      7.26 o 
   7   1   1       25.61       27.93     10.23 o 
   8   1   1        2.07       20.42     27.47 o 
   9   1   1       30.59       28.73     23.46 o 
  10   1   1        0.03       79.30     33.63 o 
 -10   2   1        8.63        8.12     19.70 o 
  -9   2   1       12.87       16.56     17.60 o 
  -8   2   1      264.44      290.17     35.87 o 
  -7   2   1      444.44      433.87     25.49 o 
  -6   2   1      130.06      180.67     19.79 o 
  -5   2   1      108.82      116.07     14.68 o 
  -4   2   1      370.91      397.42     24.96 o 
  -3   2   1      597.01      566.38     20.11 o 
  -2   2   1     2616.08     2848.97    126.18 o 
  -1   2   1     1915.59     1920.48     31.86 o 
   0   2   1      164.40      168.32      4.66 o 
   1   2   1     2496.32     2822.02    100.51 o 
   2   2   1     2618.90     2827.47     57.37 o 
   3   2   1      346.70      370.05     15.35 o 
   4   2   1      795.36      752.63     23.55 o 
   5   2   1       51.22       47.12      8.99 o 
   6   2   1      859.92      865.90     43.20 o 
   7   2   1       22.39       18.60     14.79 o 
   8   2   1      221.45      226.90     32.75 o 
   9   2   1       20.45       15.78     27.10 o 
  10   2   1      200.40      347.50     53.74 o 
 -10   3   1        9.49       40.09     31.18 o 
  -9   3   1      223.34      254.06     36.13 o 
  -8   3   1      676.13      733.39     46.32 o 
  -7   3   1      357.92      375.58     33.14 o 
  -6   3   1      228.10      233.75     18.02 o 
  -5   3   1        8.06       17.68      6.62 o 
  -4   3   1     3114.69     3325.65     57.62 o 
  -3   3   1      141.66      145.34      9.82 o 
  -2   3   1     5970.24     6281.36    251.82 o 
  -1   3   1      977.15      963.91     23.93 o 
   0   3   1      705.79      737.28     12.33 o 
   1   3   1    30583.88    32804.35   2990.88 o 
   2   3   1     5441.94     5518.33     90.41 o 
   3   3   1      179.71      167.49     10.12 o 
   4   3   1      972.52     1075.20     27.92 o 
   5   3   1      110.57      102.77     11.98 o 
   6   3   1       99.03      103.06     13.90 o 
   7   3   1        4.56        0.89     12.24 o 
   8   3   1        9.66       11.56     15.75 o 
   9   3   1       84.40      107.83     42.69 o 
  10   3   1        7.92       67.86     28.85 o 
 -10   4   1       92.72      134.37     48.44 o 
  -9   4   1       10.45        7.27     16.46 o 
  -8   4   1        0.06       23.98     16.57 o 
  -7   4   1       37.61       33.89     16.63 o 
  -6   4   1       22.01       20.88      7.91 o 
  -5   4   1        3.49        8.16      5.53 o 
  -4   4   1       48.99       43.55      7.98 o 
  -3   4   1       96.84       78.97      8.31 o 
  -2   4   1      479.86      473.62     14.22 o 
  -1   4   1       42.08       39.00      3.72 o 
   0   4   1        2.54        4.61      3.36 o 
   1   4   1    14470.24    15366.01    505.11 o 
   2   4   1      307.68      264.07      9.67 o 
   3   4   1       11.72       15.18      7.00 o 
   4   4   1     1000.34      876.02     41.55 o 
   5   4   1       82.59       82.99     10.46 o 
   6   4   1      981.89      858.32     43.51 o 
   7   4   1       67.04       46.60     17.11 o 
   8   4   1      245.01      246.13     33.24 o 
   9   4   1       41.25       58.65     35.82 o 
  10   4   1      223.86      225.13     61.25 o 
 -10   5   1       19.72       44.36     34.52 o 
  -9   5   1       10.75       17.74     17.53 o 
  -8   5   1     1312.95     1257.09    134.65 o 
  -7   5   1       99.97       87.52     21.69 o 
  -6   5   1       53.27       53.17     10.54 o 
  -5   5   1        0.17        6.31      5.24 o 
  -4   5   1     1894.93     1927.81     42.88 o 
  -3   5   1      251.06      295.97     13.19 o 
  -2   5   1     3980.91     4040.72     88.80 o 
  -1   5   1     1768.77     1868.68     22.32 o 
   0   5   1      494.19      589.15     19.05 o 
   1   5   1      107.65       75.07      7.35 o 
   2   5   1     5385.99     5620.21    106.03 o 
   3   5   1       28.26       29.63      5.58 o 
   4   5   1       67.56       98.77      9.44 o 
   5   5   1     1070.65     1081.38     36.45 o 
   6   5   1      161.76      151.60     23.14 o 
   7   5   1       50.88       55.65     18.40 o 
   8   5   1       27.21       27.25     16.87 o 
   9   5   1      635.06      645.08     48.96 o 
  10   5   1        0.15       27.65     34.89 o 
 -10   6   1        3.16       33.76     21.35 o 
  -9   6   1        9.50       42.61     38.42 o 
  -8   6   1       76.28       83.94     23.50 o 
  -7   6   1     3396.74     3317.21     91.14 o 
  -6   6   1      168.28      187.33     15.94 o 
  -5   6   1        0.01        6.82      5.50 o 
  -4   6   1      205.32      231.30     13.47 o 
  -3   6   1     1715.12     1673.97     38.82 o 
  -2   6   1       90.15       89.42      7.25 o 
  -1   6   1       35.36       34.82      4.10 o 
   0   6   1     2337.18     2453.40     66.82 o 
   1   6   1      127.86      161.39     10.20 o 
   2   6   1      974.82      973.29     42.61 o 
   3   6   1     1391.92     1461.20     42.04 o 
   4   6   1      624.12      665.93     43.31 o 
   5   6   1       34.72       70.01     12.25 o 
   6   6   1      209.82      174.83     26.54 o 
   7   6   1       14.11        8.54     13.19 o 
   8   6   1        6.29        4.60     12.65 o 
   9   6   1       16.65       14.11     18.57 o 
  10   6   1        4.87        9.09     28.95 o 
 -10   7   1       15.85       13.60     19.54 o 
  -9   7   1       14.42       22.83     17.94 o 
  -8   7   1      212.60      222.39     33.06 o 
  -7   7   1      239.44      254.21     31.02 o 
  -6   7   1      606.54      571.75     36.34 o 
  -5   7   1       28.30       31.21      7.76 o 
  -4   7   1        1.89        5.31      4.98 o 
  -3   7   1      417.64      464.06     16.82 o 
  -2   7   1     1542.90     1604.96     42.51 o 
  -1   7   1      270.15      270.28      8.88 o 
   0   7   1      231.86      227.87      8.06 o 
   1   7   1    11512.90    11921.97    152.16 o 
   2   7   1     1180.97     1225.37     68.87 o 
   3   7   1        0.77       10.67      3.72 o 
   4   7   1      642.54      744.14     62.27 o 
   5   7   1     3530.08     3155.30    116.00 o 
   6   7   1      392.14      352.33     31.59 o 
   7   7   1        3.07        5.91     11.92 o 
   8   7   1        4.78        7.18     14.17 o 
   9   7   1      392.95      421.49     51.97 o 
  10   7   1        2.08       15.59     31.55 o 
 -10   8   1        1.05       10.16     19.45 o 
  -9   8   1        6.11       16.41     16.94 o 
  -8   8   1       82.53       96.24     24.52 o 
  -7   8   1     1470.98     1449.83     63.23 o 
  -6   8   1      387.41      361.00     40.65 o 
  -5   8   1      315.90      326.22     17.20 o 
  -4   8   1      261.98      258.79     20.31 o 
  -3   8   1     3364.29     3668.45     93.97 o 
  -2   8   1      257.45      256.27     10.68 o 
  -1   8   1       53.18       53.58      5.15 o 
   0   8   1     1145.43     1205.00     32.04 o 
   1   8   1     4407.00     4557.28     42.14 o 
   2   8   1      884.31      846.08     25.51 o 
   3   8   1      799.12      844.88     35.01 o 
   4   8   1      957.65     1026.31     22.89 o 
   5   8   1      455.75      435.14     28.89 o 
   6   8   1      251.57      224.62     27.92 o 
   7   8   1       16.04       13.57     14.47 o 
   8   8   1       40.09       27.98     17.57 o 
   9   8   1       27.16       29.91     19.62 o 
  10   8   1        0.02       11.88     24.68 o 
 -10   9   1       33.01       44.47     21.24 o 
  -9   9   1       18.29       25.27     19.03 o 
  -8   9   1      213.51      258.26     34.69 o 
  -7   9   1       18.58       14.05     14.54 o 
  -6   9   1      923.35      904.03    139.01 o 
  -5   9   1      505.65      495.37     47.98 o 
  -4   9   1     1179.13     1227.79     47.31 o 
  -3   9   1     7012.81     8192.82    227.54 o 
  -2   9   1     2293.97     2223.16     30.42 o 
  -1   9   1       28.64       36.99      4.66 o 
   0   9   1        7.35        6.51      2.92 o 
   1   9   1     2727.35     2968.68     57.73 o 
   2   9   1      427.25      362.17     17.57 o 
   3   9   1      156.48      190.13     16.41 o 
   4   9   1      134.85      128.22     20.06 o 
   5   9   1       77.30       63.05     15.70 o 
   6   9   1      804.52      741.91     43.86 o 
   7   9   1       19.09       14.64     14.43 o 
   8   9   1        1.97       17.69     15.15 o 
   9   9   1      123.46      141.62     30.11 o 
  10   9   1       72.07      116.06     29.02 o 
 -10  10   1       14.26       32.16     20.24 o 
  -9  10   1       19.18       36.73     20.43 o 
  -8  10   1       50.35       56.37     19.55 o 
  -7  10   1      803.57      756.81     56.79 o 
  -6  10   1       99.35       93.37     20.95 o 
  -5  10   1       96.85       95.75     18.95 o 
  -4  10   1      224.24      265.20     22.22 o 
  -3  10   1     8555.66     9933.55    286.77 o 
  -2  10   1      214.56      232.68     10.76 o 
  -1  10   1      265.45      275.82      9.83 o 
   0  10   1      536.48      546.53     16.67 o 
   1  10   1     2599.74     2774.37     36.11 o 
   2  10   1     1731.17     1731.01     51.04 o 
   3  10   1      477.55      487.36     27.56 o 
   4  10   1      997.96      870.09     56.33 o 
   5  10   1      239.40      197.20     24.35 o 
   6  10   1      821.04      704.32     43.43 o 
   7  10   1      325.99      303.71     35.03 o 
   8  10   1        4.23       25.37     15.05 o 
   9  10   1       76.22       84.04     25.30 o 
 -10  11   1        0.01       23.87     17.22 o 
  -9  11   1        0.40        6.76     15.16 o 
  -8  11   1       21.87       33.04     16.70 o 
  -7  11   1        6.55       19.06     14.56 o 
  -6  11   1      567.34      518.37     56.24 o 
  -5  11   1      179.41      138.22     22.42 o 
  -4  11   1     1484.01     1486.03     31.95 o 
  -3  11   1     2239.60     2410.94     34.79 o 
  -2  11   1     1115.38     1078.71     22.79 o 
  -1  11   1      821.58      813.95     34.75 o 
   0  11   1      583.77      611.74     16.46 o 
   1  11   1    14550.84    16863.38    121.00 o 
   2  11   1     6800.86     7000.32    140.65 o 
   3  11   1     1076.40     1057.32     34.20 o 
   4  11   1       11.40       18.49     10.81 o 
   5  11   1      130.45      137.43     22.12 o 
   6  11   1       38.54       37.71     16.90 o 
   7  11   1      144.51      128.99     25.31 o 
   8  11   1      532.23      522.06     43.57 o 
   9  11   1      124.29      155.59     32.21 o 
 -10  12   1       84.98      106.72     30.99 o 
  -9  12   1       37.09       60.53     23.04 o 
  -8  12   1      245.07      251.25     34.34 o 
  -7  12   1       40.80       41.22     17.19 o 
  -6  12   1       16.87       11.27     13.11 o 
  -5  12   1      439.82      423.96     31.84 o 
  -4  12   1     1252.47     1347.09     42.51 o 
  -3  12   1     2939.65     3183.77     49.05 o 
  -2  12   1       38.03       55.52      6.96 o 
  -1  12   1      385.48      383.90     13.43 o 
   0  12   1     1153.65     1156.92     21.27 o 
   1  12   1       89.89       71.35      7.00 o 
   2  12   1      238.38      271.67     17.84 o 
   3  12   1       18.57       30.16      9.23 o 
   4  12   1      265.49      264.96     25.42 o 
   5  12   1     2063.46     1794.61    100.22 o 
   6  12   1      324.28      309.32     34.35 o 
   7  12   1       50.39       47.90     19.46 o 
   8  12   1        0.68        0.00     15.03 o 
   9  12   1       18.35       35.09     25.15 o 
 -10  13   1        6.26       21.79     17.49 o 
  -9  13   1        7.88       21.95     19.93 o 
  -8  13   1      185.10      185.31     32.58 o 
  -7  13   1       52.52       57.36     20.34 o 
  -6  13   1      100.40      107.51     23.91 o 
  -5  13   1        5.65       11.49     12.99 o 
  -4  13   1      170.74      188.88     19.51 o 
  -3  13   1      469.76      461.14     15.76 o 
  -2  13   1      580.17      582.93     17.71 o 
  -1  13   1       37.84       50.75      5.99 o 
   0  13   1       41.13       54.67      6.31 o 
   1  13   1     4756.79     5125.34     63.76 o 
   2  13   1      530.39      570.70     24.54 o 
   3  13   1       23.84       39.37      9.89 o 
   4  13   1       59.25       62.15     12.91 o 
   5  13   1     1317.48     1276.15     83.70 o 
   6  13   1      484.29      460.84     37.77 o 
   7  13   1       22.13       26.26     16.46 o 
   8  13   1      123.49      125.53     29.69 o 
   9  13   1      151.62      221.50     37.41 o 
  -9  14   1       39.57       49.77     21.85 o 
  -8  14   1       52.27       61.15     22.62 o 
  -7  14   1       75.56       87.95     23.38 o 
  -6  14   1        9.59        6.19     12.35 o 
  -5  14   1      315.29      279.32     46.58 o 
  -4  14   1      122.63      127.92     17.33 o 
  -3  14   1     1339.29     1287.92     26.12 o 
  -2  14   1      340.42      289.63     13.21 o 
  -1  14   1      164.05      161.39      9.20 o 
   0  14   1      241.93      220.75     10.78 o 
   1  14   1        4.66        0.00      3.38 o 
   2  14   1     1266.00     1165.93     35.77 o 
   3  14   1       93.98      104.75     15.15 o 
   4  14   1     1382.73     1434.86     47.28 o 
   5  14   1     1000.69      852.25     70.15 o 
   6  14   1     1440.99     1348.35     92.80 o 
   7  14   1       11.88       34.24     18.24 o 
   8  14   1        5.82        7.15     15.89 o 
   9  14   1        1.20       33.16     19.50 o 
  -9  15   1       37.52       55.74     20.86 o 
  -8  15   1       86.61      106.28     27.98 o 
  -7  15   1       58.71       51.20     19.21 o 
  -6  15   1      645.98      584.25     64.03 o 
  -5  15   1      222.27      178.12     26.11 o 
  -4  15   1     1015.85      900.82     45.64 o 
  -3  15   1      556.89      508.99     25.78 o 
  -2  15   1      748.52      697.25     16.37 o 
  -1  15   1       71.82       59.55      6.97 o 
   0  15   1     1247.52     1218.10     28.43 o 
   1  15   1      111.63      104.13      8.98 o 
   2  15   1      341.02      325.79     20.21 o 
   3  15   1       36.50       28.89      9.61 o 
   4  15   1       50.57       58.03     14.01 o 
   5  15   1      765.71      698.76     64.77 o 
   6  15   1        5.38       14.15     13.98 o 
   7  15   1       40.48       33.43     17.56 o 
   8  15   1        8.40       21.78     18.89 o 
   9  15   1        6.02       18.72     17.17 o 
  -9  16   1       72.83       89.96     26.03 o 
  -8  16   1       11.82        6.16     15.96 o 
  -7  16   1      110.31      104.73     24.09 o 
  -6  16   1        1.96        0.00     10.04 o 
  -5  16   1       46.44       43.77     15.94 o 
  -4  16   1       13.33        0.00      8.00 o 
  -3  16   1      207.40      204.79     19.64 o 
  -2  16   1      446.61      442.71     16.83 o 
  -1  16   1      402.50      419.85     14.46 o 
   0  16   1       50.90       62.26      7.40 o 
   1  16   1        0.13        9.84      4.72 o 
   2  16   1     1403.81     1313.56     39.76 o 
   3  16   1       80.90       83.05     13.81 o 
   4  16   1      512.32      520.81     29.35 o 
   5  16   1       16.72       19.71     12.79 o 
   6  16   1      481.58      484.95     41.37 o 
   7  16   1       11.97       19.21     15.65 o 
   8  16   1      289.63      329.40     42.98 o 
   9  16   1       72.25      115.11     27.09 o 
  -9  17   1       25.61       38.85     19.05 o 
  -8  17   1       40.64       85.91     23.94 o 
  -7  17   1       24.65       44.09     18.64 o 
  -6  17   1      182.11      153.49     27.39 o 
  -5  17   1       98.90       89.05     17.41 o 
  -4  17   1      248.01      231.71     23.32 o 
  -3  17   1       21.23       11.77      8.37 o 
  -2  17   1     1142.30     1151.35     27.46 o 
  -1  17   1      755.34      734.65     22.72 o 
   0  17   1        1.54        6.97      4.16 o 
   1  17   1      233.27      222.43     11.89 o 
   2  17   1       28.96       20.41      8.40 o 
   3  17   1       14.16       13.56      9.54 o 
   4  17   1      124.37      108.33     18.16 o 
   5  17   1      227.62      200.31     28.41 o 
   6  17   1      126.55      126.85     26.49 o 
   7  17   1        3.64       13.26     14.04 o 
   8  17   1       58.45       99.73     27.32 o 
   9  17   1      171.61      197.33     36.68 o 
  -9  18   1       14.16       17.11     16.57 o 
  -8  18   1        4.60       13.79     14.39 o 
  -7  18   1      369.87      422.44     43.41 o 
  -6  18   1      110.66       91.97     24.87 o 
  -5  18   1      175.24      179.02     23.64 o 
  -4  18   1       46.88       47.80     13.37 o 
  -3  18   1      399.64      398.12     24.68 o 
  -2  18   1      675.38      632.61     35.11 o 
  -1  18   1       26.87       24.88      6.72 o 
   0  18   1     1299.67     1283.47     30.82 o 
   1  18   1     1813.76     1807.58     49.37 o 
   2  18   1        0.53        4.29      6.54 o 
   3  18   1       22.21       29.14     11.05 o 
   4  18   1      107.58      110.68     18.64 o 
   5  18   1        2.95       16.04     14.05 o 
   6  18   1      122.53      110.92     25.28 o 
   7  18   1       32.30       28.86     17.52 o 
   8  18   1        4.60       29.62     18.60 o 
  -9  19   1       13.98       21.13     17.23 o 
  -8  19   1        1.68        0.00     13.55 o 
  -7  19   1       48.25       49.82     19.45 o 
  -6  19   1       38.20       26.09     15.31 o 
  -5  19   1       26.89       32.15     13.95 o 
  -4  19   1      272.30      253.42     25.27 o 
  -3  19   1      818.33      687.85     32.75 o 
  -2  19   1      151.72      150.63     20.59 o 
  -1  19   1        7.89       10.95      5.87 o 
   0  19   1       44.63       52.73      7.78 o 
   1  19   1      481.81      458.73     21.69 o 
   2  19   1        2.20       10.24      8.21 o 
   3  19   1       53.54       36.92     11.89 o 
   4  19   1      410.52      398.62     28.90 o 
   5  19   1      265.13      310.08     29.25 o 
   6  19   1      318.62      271.02     35.95 o 
   7  19   1        3.51        4.82     13.90 o 
   8  19   1      220.07      267.04     40.76 o 
  -8  20   1       23.00       47.88     20.93 o 
  -7  20   1      108.74      136.01     29.33 o 
  -6  20   1       49.92       56.58     19.32 o 
  -5  20   1      121.55      106.52     19.99 o 
  -4  20   1        3.19        4.23      9.53 o 
  -3  20   1       42.39       32.60     11.68 o 
  -2  20   1      887.31      824.76     34.41 o 
  -1  20   1      158.95      162.36     13.45 o 
   0  20   1      967.66      932.59     27.11 o 
   1  20   1      561.55      512.03     38.90 o 
   2  20   1      349.06      284.47     23.26 o 
   3  20   1       79.62       65.33     14.65 o 
   4  20   1       54.43       31.82     16.26 o 
   5  20   1      223.94      180.41     24.83 o 
   6  20   1        0.44        0.00     14.10 o 
   7  20   1       67.73       67.64     22.96 o 
   8  20   1        2.53       19.72     16.67 o 
  -8  21   1       24.75       31.35     18.60 o 
  -7  21   1        9.67       11.78     15.28 o 
  -6  21   1       30.07       19.74     15.81 o 
  -5  21   1       52.98       66.94     17.30 o 
  -4  21   1        1.26        9.49     10.00 o 
  -3  21   1        8.09        6.79      9.65 o 
  -2  21   1      528.26      540.95     29.60 o 
  -1  21   1     1624.31     1583.22     66.16 o 
   0  21   1     1747.63     1739.14    103.21 o 
   1  21   1     1238.59     1248.09     58.83 o 
   2  21   1      108.56       85.25     16.93 o 
   3  21   1        0.98        0.00      9.07 o 
   4  21   1      376.24      324.31     55.21 o 
   5  21   1       60.62       60.81     16.90 o 
   6  21   1       45.16       56.25     20.99 o 
   7  21   1       23.93       12.07     17.76 o 
   8  21   1       17.52       25.11     18.64 o 
  -8  22   1       16.23       12.33     17.63 o 
  -7  22   1       21.59       17.32     17.65 o 
  -6  22   1       12.87       16.93     15.50 o 
  -5  22   1      105.61       93.35     19.23 o 
  -4  22   1        0.58        0.00      8.89 o 
  -3  22   1      295.14      273.00     25.67 o 
  -2  22   1     2224.38     1981.49    103.70 o 
  -1  22   1     1446.99     1371.38     44.68 o 
   0  22   1     1497.92     1447.90     49.19 o 
   1  22   1        3.25        0.50      9.11 o 
   2  22   1       81.41       97.53     17.18 o 
   3  22   1       87.88      120.03     19.41 o 
   4  22   1       46.11       49.60     14.44 o 
   5  22   1        0.72       10.83     10.50 o 
   6  22   1      176.90      205.37     34.48 o 
   7  22   1       80.21       59.46     22.97 o 
   8  22   1       53.93       91.54     27.75 o 
  -8  23   1       22.53       15.46     20.70 o 
  -7  23   1       21.93       45.91     21.47 o 
  -6  23   1        5.04       21.84     16.06 o 
  -5  23   1        0.18        4.24     10.39 o 
  -4  23   1       22.25       36.66     13.99 o 
  -3  23   1       16.25       17.07     11.00 o 
  -2  23   1      216.96      211.79     22.94 o 
  -1  23   1     1355.74     1328.52     44.54 o 
   0  23   1     2603.93     2562.98     60.12 o 
   1  23   1      800.70      790.91     46.48 o 
   2  23   1      584.84      503.55     30.47 o 
   3  23   1      151.57      123.83     19.64 o 
   4  23   1        3.12       14.91     11.59 o 
   5  23   1       77.78       78.31     18.34 o 
   6  23   1        0.22        1.17     16.18 o 
   7  23   1        0.25        6.45     14.53 o 
  -7  24   1      165.71      202.88     36.04 o 
  -6  24   1       70.00       88.82     24.63 o 
  -5  24   1       31.00       28.09     13.69 o 
  -4  24   1      237.62      211.40     25.75 o 
  -3  24   1      602.40      551.79     32.96 o 
  -2  24   1      371.02      359.59     27.67 o 
  -1  24   1      328.21      340.15     39.16 o 
   0  24   1      305.87      291.04     36.46 o 
   1  24   1        0.37        0.00      9.61 o 
   2  24   1       22.16       34.82     13.39 o 
   3  24   1       44.55       20.97     16.36 o 
   4  24   1      145.13      175.13     24.03 o 
   5  24   1        5.37        6.74     12.52 o 
   6  24   1      100.23      141.15     49.46 o 
   7  24   1       23.63       11.60     17.26 o 
  -7  25   1        1.88        0.00     17.07 o 
  -6  25   1        8.81       22.63     17.91 o 
  -5  25   1        4.85       10.07     11.57 o 
  -4  25   1       11.89        9.02     11.13 o 
  -3  25   1      168.15      177.16     23.37 o 
  -2  25   1      147.22      156.23     21.30 o 
  -1  25   1      150.04      144.71     28.34 o 
   0  25   1      351.75      389.52     47.23 o 
   1  25   1      589.54      564.86     32.83 o 
   2  25   1      488.66      435.50     29.84 o 
   3  25   1        7.50        1.99      9.70 o 
   4  25   1       98.93       97.75     19.70 o 
   5  25   1      352.89      358.42     44.33 o 
   6  25   1      238.51      284.37     40.61 o 
   7  25   1      126.02      158.94     35.65 o 
  -7  26   1       64.52       59.85     24.15 o 
  -6  26   1      214.22      230.04     37.40 o 
  -5  26   1        8.67       33.36     15.47 o 
  -4  26   1      194.31      193.76     25.58 o 
  -3  26   1      975.69      991.35     87.23 o 
  -2  26   1       99.02      105.38     18.30 o 
  -1  26   1       75.10       73.07     23.22 o 
   0  26   1        9.27       21.75     17.78 o 
   1  26   1       16.34       10.39     10.55 o 
   2  26   1       23.23       33.58     21.16 o 
   3  26   1       13.13       20.72     12.35 o 
   4  26   1       58.13       58.59     16.49 o 
   5  26   1        0.15       10.47     12.79 o 
   6  26   1        0.02        0.00     15.58 o 
  -6  27   1       51.79       56.43     31.27 o 
  -5  27   1      174.82      221.06     30.04 o 
  -4  27   1      115.35      162.66     24.51 o 
  -3  27   1        2.96        7.43     10.76 o 
  -2  27   1       82.44       98.13     25.93 o 
  -1  27   1       24.86       35.31     18.56 o 
   0  27   1       15.90       34.36     18.50 o 
   1  27   1        1.84        0.00     10.96 o 
   2  27   1      110.64       89.06     18.04 o 
   3  27   1        9.88        7.15     11.90 o 
   4  27   1      115.42      120.11     21.94 o 
   5  27   1       96.56      114.41     23.16 o 
   6  27   1       32.07       62.15     22.89 o 
  -6  28   1       12.68       11.48     14.53 o 
  -5  28   1        4.49       11.20     13.60 o 
  -4  28   1        0.00        6.64     12.03 o 
  -3  28   1        0.19        8.76     11.55 o 
  -2  28   1        2.63        0.00     12.56 o 
  -1  28   1        5.72        4.43     14.09 o 
   0  28   1      104.74      123.94     27.43 o 
   1  28   1        2.21        8.75     14.41 o 
   2  28   1       38.17       50.35     15.73 o 
   3  28   1      344.56      353.25     44.56 o 
   4  28   1      111.74      141.32     32.72 o 
   5  28   1       12.90       12.71     14.09 o 
   6  28   1       42.04        8.77     29.23 o 
  -5  29   1      196.52      213.71     29.88 o 
  -4  29   1      120.36      134.45     25.57 o 
  -3  29   1       18.83       31.26     20.01 o 
  -2  29   1       33.25       49.89     21.58 o 
  -1  29   1       55.24       74.81     23.81 o 
   0  29   1        3.61       21.67     17.56 o 
   1  29   1        0.05        1.97     15.68 o 
   2  29   1       16.33       37.55     19.97 o 
   3  29   1       21.42       24.66     14.52 o 
   4  29   1       17.14       30.24     14.95 o 
   5  29   1        4.23        9.67     13.79 o 
  -5  30   1        3.73        0.01     12.93 o 
  -4  30   1       54.96       73.32     19.97 o 
  -3  30   1       62.33       83.23     26.16 o 
  -2  30   1        0.49        9.75     17.84 o 
  -1  30   1        0.03        0.00     14.64 o 
   0  30   1      123.43      166.01     33.01 o 
   1  30   1       18.89       48.73     20.54 o 
   2  30   1       94.39      114.14     29.53 o 
   3  30   1      207.51      213.88     28.59 o 
   4  30   1      131.20      163.19     26.43 o 
   5  30   1       28.37       38.73     17.48 o 
  -4  31   1        2.50       14.22     17.13 o 
  -3  31   1       72.38       99.31     28.19 o 
  -2  31   1        1.34       15.23     18.42 o 
  -1  31   1       55.84       71.87     24.45 o 
   0  31   1        1.94       15.78     18.52 o 
   1  31   1       60.04       62.36     35.08 o 
   2  31   1       66.19       71.41     25.07 o 
   3  31   1        1.57        0.00     15.06 o 
   4  31   1      164.92      211.25     31.92 o 
  -4  32   1       56.71       57.10     24.78 o 
  -3  32   1       31.66       56.33     23.76 o 
  -2  32   1      206.58      222.29     39.89 o 
  -1  32   1       39.31       46.22     20.72 o 
   0  32   1       89.27       99.69     30.90 o 
   1  32   1       58.90       67.00     23.61 o 
   2  32   1       26.63       21.96     24.68 o 
   3  32   1       31.18       44.50     21.80 o 
  -3  33   1       12.75       19.02     19.39 o 
  -2  33   1       36.13       35.90     22.30 o 
  -1  33   1      146.32      210.31     41.40 o 
   0  33   1      187.08      225.29     40.16 o 
   1  33   1       41.11       60.48     24.48 o 
   2  33   1       34.23       27.52     22.07 o 
  -2  34   1        6.71       27.14     20.98 o 
  -1  34   1        9.77       26.78     22.65 o 
   0  34   1       38.65       38.73     22.27 o 
   1  34   1       33.71       63.75     25.55 o 
 -10   0   2       24.87       51.22     40.27 o 
  -8   0   2      190.05      189.49     33.96 o 
  -6   0   2      900.22      961.57     52.89 o 
  -4   0   2       22.66       24.87     12.06 o 
  -2   0   2     1263.63     1396.23     41.76 o 
   0   0   2     1013.65      982.77     34.71 o 
   2   0   2       16.27       13.92      7.42 o 
   4   0   2       73.13       86.49     16.52 o 
   6   0   2     2015.92     1866.71     78.51 o 
   8   0   2        0.53       13.55     24.50 o 
  10   0   2      502.84      384.00     75.72 o 
 -10   1   2       17.80       16.33     25.65 o 
  -9   1   2        0.09        3.94     14.67 o 
  -8   1   2       30.59       35.59     12.69 o 
  -7   1   2      218.67      210.45     22.06 o 
  -6   1   2      406.45      497.77     54.56 o 
  -5   1   2        0.02        9.54      6.92 o 
  -4   1   2      267.16      292.09     17.82 o 
  -3   1   2        0.90        0.00      4.28 o 
  -2   1   2    74860.27    76117.98    383.63 o 
  -1   1   2     1170.45     1112.58     26.41 o 
   0   1   2       47.95       50.62      5.48 o 
   1   1   2      297.81      307.18      9.19 o 
   2   1   2     6331.88     6513.95    273.38 o 
   3   1   2      952.60     1020.21     29.89 o 
   4   1   2        4.66       10.85      6.10 o 
   5   1   2      206.83      215.39     18.30 o 
   6   1   2      361.77      344.71     21.70 o 
   7   1   2      116.95      104.15     22.45 o 
   8   1   2        0.00        5.30     16.78 o 
   9   1   2       14.91       37.37     21.67 o 
  10   1   2       11.67        1.20     22.78 o 
 -10   2   2        5.09       20.42     33.59 o 
  -9   2   2      257.76      240.92     34.53 o 
  -8   2   2       22.14       26.57     11.99 o 
  -7   2   2        4.60        3.08      8.54 o 
  -6   2   2      208.78      213.37     33.13 o 
  -5   2   2      587.60      566.61     26.42 o 
  -4   2   2       99.86      113.57     13.11 o 
  -3   2   2        8.60        4.25      5.34 o 
  -2   2   2    20076.81    20781.88    328.33 o 
  -1   2   2     7529.35     7888.58    172.09 o 
   0   2   2     1108.37     1084.26     24.46 o 
   1   2   2     5155.89     5644.86     77.67 o 
   2   2   2     3121.56     3137.12     56.22 o 
   3   2   2     8531.86     9079.92    162.06 o 
   4   2   2      100.09       89.59     10.56 o 
   5   2   2      103.83      111.08     13.14 o 
   6   2   2       16.58        9.86      9.36 o 
   7   2   2      841.38      822.21     63.01 o 
   8   2   2        8.77       28.58     26.35 o 
   9   2   2       16.60       16.11     20.86 o 
  10   2   2       78.28       64.31     30.00 o 
 -10   3   2       16.57        4.64     30.44 o 
  -9   3   2      221.59      195.39     32.19 o 
  -8   3   2      194.90      211.38     31.43 o 
  -7   3   2      143.18      145.87     17.85 o 
  -6   3   2       55.84       67.40     12.31 o 
  -5   3   2     1778.04     1891.82    106.40 o 
  -4   3   2       68.14       85.73     10.64 o 
  -3   3   2     1093.97      999.94     45.35 o 
  -2   3   2    11203.26    11617.15    236.96 o 
  -1   3   2      397.62      357.65     23.66 o 
   0   3   2     1028.43     1113.07     15.40 o 
   1   3   2     3992.30     4288.78    114.42 o 
   2   3   2     2925.62     3079.10    162.93 o 
   3   3   2      176.70      170.62     15.21 o 
   4   3   2      105.62      109.98     11.29 o 
   5   3   2      135.18      126.01     18.55 o 
   6   3   2      267.05      213.62     40.46 o 
   7   3   2      636.72      572.83     40.24 o 
   8   3   2        0.60        6.25     15.60 o 
   9   3   2      136.15      211.39     56.98 o 
  10   3   2        0.94       11.81     22.01 o 
 -10   4   2      237.74      277.62     37.90 o 
  -9   4   2        0.05        0.63     15.07 o 
  -8   4   2       20.76       32.89     17.19 o 
  -7   4   2        3.92        2.28      7.81 o 
  -6   4   2      202.91      220.28     24.23 o 
  -5   4   2      769.02      829.49     44.90 o 
  -4   4   2      237.95      236.49     19.65 o 
  -3   4   2      956.00      866.46     47.31 o 
  -2   4   2    10562.65    11321.19    192.24 o 
  -1   4   2     8506.25     8902.15    104.67 o 
   0   4   2     3937.41     4058.01     28.83 o 
   1   4   2      238.94      201.08      7.19 o 
   2   4   2      618.04      631.89     15.63 o 
   3   4   2     2504.20     2748.58    128.19 o 
   4   4   2      219.76      238.91     14.16 o 
   5   4   2      339.85      313.00     17.52 o 
   6   4   2      206.11      160.24     22.28 o 
   7   4   2     1579.59     1404.95     61.73 o 
   8   4   2       43.26       45.61     19.92 o 
   9   4   2       15.74       22.09     28.40 o 
  10   4   2       75.33      100.90     33.57 o 
 -10   5   2       22.31       32.75     20.45 o 
  -9   5   2      110.08      136.60     29.01 o 
  -8   5   2        8.10       33.50     17.41 o 
  -7   5   2      400.09      365.30     23.74 o 
  -6   5   2      489.40      502.19     24.00 o 
  -5   5   2      254.80      224.04     15.27 o 
  -4   5   2      341.26      340.30     18.30 o 
  -3   5   2      709.60      717.76     53.56 o 
  -2   5   2     2486.71     2546.11     34.28 o 
  -1   5   2     1124.43     1059.68     17.29 o 
   0   5   2      285.01      302.86      9.06 o 
   1   5   2     4530.48     4940.08    102.52 o 
   2   5   2       42.35       34.84      5.03 o 
   3   5   2      687.79      640.84     19.63 o 
   4   5   2        3.28        7.60      5.18 o 
   5   5   2      228.72      241.88     16.17 o 
   6   5   2     1435.24     1303.42     53.21 o 
   7   5   2       27.72       33.31     16.12 o 
   8   5   2       30.66       42.72     19.81 o 
   9   5   2       40.67       60.69     36.93 o 
  10   5   2       52.96      118.22     46.40 o 
 -10   6   2      596.77      630.10     60.78 o 
  -9   6   2       28.18       51.03     20.50 o 
  -8   6   2       10.41        8.57     14.52 o 
  -7   6   2       66.74       60.58     19.05 o 
  -6   6   2     1204.11     1112.92     34.74 o 
  -5   6   2       69.54       74.44     11.37 o 
  -4   6   2       66.56       71.66      9.93 o 
  -3   6   2       22.46       20.95      6.00 o 
  -2   6   2      147.67      140.99      9.49 o 
  -1   6   2      279.40      271.70     10.82 o 
   0   6   2      829.49      818.85     15.08 o 
   1   6   2        0.34        1.53      2.33 o 
   2   6   2     2140.43     2221.09     71.68 o 
   3   6   2      156.71      173.47     10.82 o 
   4   6   2        0.24        0.52      4.18 o 
   5   6   2      249.05      277.85     24.91 o 
   6   6   2      772.90      768.67     42.59 o 
   7   6   2      423.24      359.20     59.67 o 
   8   6   2       59.30       61.62     22.29 o 
   9   6   2        3.34       29.32     29.70 o 
 -10   7   2       11.12       18.44     17.57 o 
  -9   7   2       32.86       27.95     17.79 o 
  -8   7   2       17.51       10.79     14.03 o 
  -7   7   2       27.59       45.07     16.59 o 
  -6   7   2      766.20      764.29     60.11 o 
  -5   7   2        0.69        4.90      6.12 o 
  -4   7   2       17.42       25.51      7.55 o 
  -3   7   2     1066.75     1130.80     36.45 o 
  -2   7   2     1567.24     1562.76     27.07 o 
  -1   7   2     1437.84     1408.14     21.15 o 
   0   7   2        0.12        1.74      2.84 o 
   1   7   2      177.49      182.24      7.12 o 
   2   7   2     5910.86     6026.39     68.52 o 
   3   7   2       22.62       25.79      6.08 o 
   4   7   2        0.06        0.00      6.21 o 
   5   7   2       83.27       69.18     15.69 o 
   6   7   2     1611.36     1522.42    100.59 o 
   7   7   2        0.24        0.00     12.34 o 
   8   7   2        1.61        0.00     13.98 o 
   9   7   2        4.41       23.75     17.92 o 
 -10   8   2       67.55      113.03     29.26 o 
  -9   8   2        0.02        4.60     15.92 o 
  -8   8   2        0.00        0.00     12.49 o 
  -7   8   2      748.75      744.87     79.16 o 
  -6   8   2     1059.69     1037.68    128.80 o 
  -5   8   2      616.38      619.49     24.47 o 
  -4   8   2      103.92      120.99     14.42 o 
  -3   8   2      660.22      630.70     19.72 o 
  -2   8   2      636.34      588.73     14.98 o 
  -1   8   2     1013.36     1047.85     19.91 o 
   0   8   2        4.34        2.80      2.79 o 
   1   8   2       83.31       67.87      4.85 o 
   2   8   2     3322.96     3510.28     34.48 o 
   3   8   2        8.00        7.73      3.45 o 
   4   8   2       42.40       40.76     12.21 o 
   5   8   2     2125.38     1825.62     60.17 o 
   6   8   2      635.21      652.04    102.54 o 
   7   8   2        6.66       17.22     13.95 o 
   8   8   2        2.29        9.84     14.96 o 
   9   8   2       48.98       78.09     25.13 o 
 -10   9   2       21.90       46.07     20.42 o 
  -9   9   2        5.13        4.02     15.93 o 
  -8   9   2       19.75       16.39     15.99 o 
  -7   9   2      544.13      555.36     82.50 o 
  -6   9   2     1082.76     1112.58    164.72 o 
  -5   9   2      238.66      239.62     16.81 o 
  -4   9   2       41.54       56.41      9.40 o 
  -3   9   2      179.92      171.10     11.85 o 
  -2   9   2       77.57      109.73      8.12 o 
  -1   9   2       78.93       95.74      7.42 o 
   0   9   2        0.00        0.00      2.65 o 
   1   9   2     2557.03     2841.64     56.18 o 
   2   9   2       81.35       87.01     10.02 o 
   3   9   2      835.64      831.93     23.07 o 
   4   9   2      170.31      186.50     21.71 o 
   5   9   2      191.84      189.33     24.14 o 
   6   9   2     2800.54     2764.92     82.91 o 
   7   9   2       13.59       10.97     12.84 o 
   8   9   2       37.09       67.32     21.32 o 
   9   9   2       42.86       78.37     25.06 o 
 -10  10   2       37.30       38.64     17.39 o 
  -9  10   2       44.64       53.72     22.18 o 
  -8  10   2        0.00        5.06     12.27 o 
  -7  10   2       25.89       22.77     15.62 o 
  -6  10   2       92.05       98.42     22.64 o 
  -5  10   2      173.02      166.44     14.68 o 
  -4  10   2      176.69      186.95     14.27 o 
  -3  10   2     1679.29     1680.96     31.97 o 
  -2  10   2     3642.46     3973.13     62.50 o 
  -1  10   2      455.27      443.32     15.04 o 
   0  10   2      454.19      493.01     13.77 o 
   1  10   2     6736.18     7137.96    105.03 o 
   2  10   2     1003.28     1095.67     47.52 o 
   3  10   2     8201.64     8206.29    146.65 o 
   4  10   2      944.46      939.62    100.59 o 
   5  10   2      883.15      794.92     41.70 o 
   6  10   2      424.20      418.70     34.75 o 
   7  10   2       32.24       28.01     17.37 o 
   8  10   2        0.15       11.44     14.72 o 
   9  10   2        4.00        9.89     17.58 o 
 -10  11   2       10.93       27.09     18.62 o 
  -9  11   2       25.06       45.94     21.59 o 
  -8  11   2       65.32       74.78     21.84 o 
  -7  11   2       34.14       34.44     17.89 o 
  -6  11   2      775.27      762.32     44.15 o 
  -5  11   2      268.30      248.03     27.81 o 
  -4  11   2      109.20      114.88     13.82 o 
  -3  11   2        0.51        0.00      4.16 o 
  -2  11   2      999.88     1024.42     21.47 o 
  -1  11   2      789.45      819.89     19.18 o 
   0  11   2       12.50       17.22      4.31 o 
   1  11   2      385.02      393.68     12.26 o 
   2  11   2    10960.13    11527.91    205.19 o 
   3  11   2      737.10      781.27     42.76 o 
   4  11   2      102.41       93.15     19.39 o 
   5  11   2      178.97      198.35     26.32 o 
   6  11   2      638.62      553.45     39.77 o 
   7  11   2      289.66      305.28     38.03 o 
   8  11   2       56.07       65.65     23.85 o 
   9  11   2       34.54       18.37     19.30 o 
 -10  12   2       87.02      127.84     29.77 o 
  -9  12   2      243.03      265.80     39.38 o 
  -8  12   2       40.92       45.71     19.08 o 
  -7  12   2        0.83        0.00     12.34 o 
  -6  12   2      459.41      481.72     37.37 o 
  -5  12   2      548.78      552.34     35.91 o 
  -4  12   2      536.16      567.08     20.77 o 
  -3  12   2     2701.79     2855.45     71.68 o 
  -2  12   2     2922.26     3024.08     36.92 o 
  -1  12   2     1073.80     1181.60     35.07 o 
   0  12   2      761.72      849.56     19.41 o 
   1  12   2      978.84     1047.25     19.86 o 
   2  12   2     3072.92     3234.57     56.71 o 
   3  12   2       97.21       85.60     13.18 o 
   4  12   2      277.47      254.86     26.61 o 
   5  12   2        3.03        0.00      9.72 o 
   6  12   2        9.92       17.17     14.94 o 
   7  12   2      140.65      148.47     28.77 o 
   8  12   2       12.45       10.02     16.10 o 
   9  12   2       29.30       39.95     22.22 o 
 -10  13   2       59.67       79.67     25.17 o 
  -9  13   2        0.04       15.69     16.58 o 
  -8  13   2       10.19       11.18     14.89 o 
  -7  13   2      692.10      725.70     66.63 o 
  -6  13   2      751.96      703.35     43.98 o 
  -5  13   2      162.92      170.23     25.17 o 
  -4  13   2        1.56        0.00      6.65 o 
  -3  13   2       19.24       15.98      5.77 o 
  -2  13   2        1.65       17.51      4.81 o 
  -1  13   2      157.78      175.92     12.34 o 
   0  13   2       68.58       77.98      7.71 o 
   1  13   2       15.68        6.44      3.82 o 
   2  13   2      730.90      671.68     28.03 o 
   3  13   2      449.53      449.86     23.97 o 
   4  13   2      505.67      516.47     33.95 o 
   5  13   2      121.59       84.45     21.07 o 
   6  13   2      333.80      315.88     35.30 o 
   7  13   2       59.83       48.87     18.96 o 
   8  13   2       18.33       19.30     18.02 o 
   9  13   2        5.90       24.78     19.03 o 
 -10  14   2       25.99       36.13     22.06 o 
  -9  14   2       69.69      106.43     30.34 o 
  -8  14   2       24.85       21.07     17.08 o 
  -7  14   2      212.93      210.34     32.26 o 
  -6  14   2      581.73      558.99     74.89 o 
  -5  14   2       60.17       47.30     16.66 o 
  -4  14   2        0.16        0.00      6.57 o 
  -3  14   2      206.64      232.81     13.97 o 
  -2  14   2     1180.01     1211.90     32.98 o 
  -1  14   2      293.93      262.18     12.11 o 
   0  14   2        8.24        9.11      4.00 o 
   1  14   2      700.36      711.47     17.58 o 
   2  14   2        0.02        0.00      5.47 o 
   3  14   2      189.28      200.24     19.10 o 
   4  14   2      162.60      155.12     19.31 o 
   5  14   2      253.67      292.99     33.20 o 
   6  14   2        1.45        2.94     12.61 o 
   7  14   2       48.02       57.06     21.44 o 
   8  14   2        7.67       10.03     17.05 o 
   9  14   2       25.20       58.08     22.46 o 
  -9  15   2      125.08      162.94     32.23 o 
  -8  15   2       29.46       38.48     17.61 o 
  -7  15   2      921.29      877.95     52.45 o 
  -6  15   2      249.03      227.74     31.45 o 
  -5  15   2      286.19      278.89     30.90 o 
  -4  15   2      343.22      304.82     26.05 o 
  -3  15   2     1159.78     1156.72     28.62 o 
  -2  15   2      889.40      835.00     27.19 o 
  -1  15   2        5.12        9.24      4.26 o 
   0  15   2       20.42       23.04      5.66 o 
   1  15   2      256.91      248.68     14.91 o 
   2  15   2      768.87      733.50     39.41 o 
   3  15   2      425.24      399.93     23.83 o 
   4  15   2      718.67      660.96     32.92 o 
   5  15   2      235.77      243.24     40.18 o 
   6  15   2       31.99       34.87     15.91 o 
   7  15   2      351.49      385.11     42.72 o 
   8  15   2       31.57       41.54     21.10 o 
   9  15   2       51.70       69.55     22.67 o 
  -9  16   2        8.57       12.96     15.54 o 
  -8  16   2       25.61       27.73     17.50 o 
  -7  16   2      313.30      344.63     38.96 o 
  -6  16   2       47.15       49.18     19.21 o 
  -5  16   2       81.30       68.80     19.17 o 
  -4  16   2      526.44      446.85     27.25 o 
  -3  16   2      952.73      906.64     34.92 o 
  -2  16   2      136.57      137.17     10.23 o 
  -1  16   2     3409.04     3507.66     59.14 o 
   0  16   2      797.86      865.51     24.71 o 
   1  16   2      851.38      874.21     28.07 o 
   2  16   2      104.40      120.00     15.45 o 
   3  16   2       40.10       44.43     11.90 o 
   4  16   2        5.24        3.92      9.16 o 
   5  16   2      431.61      404.09     35.63 o 
   6  16   2        0.05        0.00     18.56 o 
   7  16   2        0.11        9.67     14.50 o 
   8  16   2       49.86       57.07     22.07 o 
  -9  17   2       78.89       75.96     24.66 o 
  -8  17   2       10.31       24.68     16.92 o 
  -7  17   2      272.41      283.87     36.28 o 
  -6  17   2       32.93       38.50     17.02 o 
  -5  17   2      292.02      281.46     27.15 o 
  -4  17   2       36.67       46.52     13.32 o 
  -3  17   2        0.81        0.00      6.86 o 
  -2  17   2     2719.87     2693.88     81.41 o 
  -1  17   2       50.15       53.12      7.66 o 
   0  17   2        0.88        0.00      3.81 o 
   1  17   2      417.27      411.78     20.42 o 
   2  17   2      232.67      194.92     16.57 o 
   3  17   2       19.29       33.24     11.23 o 
   4  17   2      339.31      305.27     25.12 o 
   5  17   2       72.16       86.88     21.52 o 
   6  17   2      451.03      415.36     61.99 o 
   7  17   2       92.38       84.73     24.67 o 
   8  17   2      121.91      121.46     39.53 o 
  -9  18   2       31.52       45.18     20.33 o 
  -8  18   2        0.15        0.00     13.60 o 
  -7  18   2      132.11      116.33     25.77 o 
  -6  18   2       75.51      122.86     35.63 o 
  -5  18   2       89.11      104.88     19.49 o 
  -4  18   2        3.15        0.48      7.78 o 
  -3  18   2      119.69      101.96     16.03 o 
  -2  18   2      919.54      840.86     44.82 o 
  -1  18   2       19.04       26.97      6.42 o 
   0  18   2       22.47       19.98      5.66 o 
   1  18   2      340.66      301.20     18.45 o 
   2  18   2        1.90       19.36      7.81 o 
   3  18   2        0.12        4.91      8.21 o 
   4  18   2       59.68       61.11     15.39 o 
   5  18   2        2.91       16.56     13.65 o 
   6  18   2      207.44      187.64     47.33 o 
   7  18   2      136.97      122.78     29.00 o 
   8  18   2       73.88       94.56     25.72 o 
  -9  19   2        0.07        9.95     16.13 o 
  -8  19   2        3.43       12.33     15.11 o 
  -7  19   2        0.50        3.60     12.90 o 
  -6  19   2      303.25      291.63     35.44 o 
  -5  19   2      166.28      148.55     22.78 o 
  -4  19   2        0.87        4.26     10.19 o 
  -3  19   2       12.65       22.08     10.63 o 
  -2  19   2      669.35      640.51     33.15 o 
  -1  19   2       95.37       85.01     10.97 o 
   0  19   2       44.93       42.08      7.22 o 
   1  19   2      204.71      211.70     17.64 o 
   2  19   2      129.05      134.80     15.64 o 
   3  19   2       49.05       39.81     12.66 o 
   4  19   2       78.57       68.54     16.49 o 
   5  19   2      119.63      135.46     26.57 o 
   6  19   2      249.82      238.81     33.82 o 
   7  19   2        0.04        1.07     14.49 o 
   8  19   2        0.08       18.98     15.61 o 
  -8  20   2        0.46        0.14     15.40 o 
  -7  20   2       11.86       26.47     17.74 o 
  -6  20   2      114.48      147.06     27.91 o 
  -5  20   2      309.24      310.34     29.77 o 
  -4  20   2      156.92      156.55     21.54 o 
  -3  20   2       96.81       79.06     15.74 o 
  -2  20   2      616.05      558.10     28.91 o 
  -1  20   2      939.98      906.04     35.41 o 
   0  20   2      466.17      462.39     22.60 o 
   1  20   2       66.33       73.99     12.29 o 
   2  20   2      256.91      222.19     19.34 o 
   3  20   2        5.04       10.01      9.60 o 
   4  20   2        0.15        2.42     10.25 o 
   5  20   2        6.60        7.35     12.94 o 
   6  20   2      142.30      165.06     30.30 o 
   7  20   2        5.77        6.21     15.36 o 
   8  20   2        0.03       10.15     16.30 o 
  -8  21   2       32.13       46.19     22.31 o 
  -7  21   2       89.31       80.59     23.86 o 
  -6  21   2      156.19      169.77     30.44 o 
  -5  21   2       86.78       85.71     18.71 o 
  -4  21   2       47.25       54.70     15.34 o 
  -3  21   2        8.60        7.75     10.05 o 
  -2  21   2        9.10        6.29      8.58 o 
  -1  21   2      278.66      290.53     17.81 o 
   0  21   2      528.15      493.33     27.49 o 
   1  21   2     1102.25      913.74     76.22 o 
   2  21   2      618.74      609.97     28.21 o 
   3  21   2       49.18       71.05     15.84 o 
   4  21   2       22.02       30.63     13.94 o 
   5  21   2        4.20        8.80     10.44 o 
   6  21   2       16.45       20.27     16.54 o 
   7  21   2       53.54       55.74     25.07 o 
  -8  22   2        6.58       16.72     18.37 o 
  -7  22   2       36.25       40.54     20.06 o 
  -6  22   2        6.05       11.59     14.30 o 
  -5  22   2      413.57      418.08     33.53 o 
  -4  22   2      115.36      111.18     19.45 o 
  -3  22   2      583.24      524.00     31.61 o 
  -2  22   2      335.37      348.97     25.81 o 
  -1  22   2     1146.66     1188.55     40.75 o 
   0  22   2     2187.28     2012.12     79.24 o 
   1  22   2     2010.90     1927.81     78.62 o 
   2  22   2       86.55       97.40     15.99 o 
   3  22   2       78.12      106.24     16.66 o 
   4  22   2       21.85       37.78     14.05 o 
   5  22   2        1.14       15.53     12.20 o 
   6  22   2       17.74       12.79     15.48 o 
   7  22   2       17.58       33.78     19.66 o 
  -8  23   2      130.29      129.19     30.76 o 
  -7  23   2       37.04       51.62     20.93 o 
  -6  23   2        4.60        7.31     14.48 o 
  -5  23   2        2.04        0.70     10.71 o 
  -4  23   2       21.75       10.49     11.42 o 
  -3  23   2       56.67       48.09     14.26 o 
  -2  23   2       58.88       67.51     15.57 o 
  -1  23   2      423.73      456.42     39.95 o 
   0  23   2      530.64      487.24     28.16 o 
   1  23   2     1026.82      963.81     39.98 o 
   2  23   2      292.22      286.25     23.43 o 
   3  23   2       11.73        2.63      9.84 o 
   4  23   2       26.39       48.47     15.39 o 
   5  23   2      428.79      433.20     47.23 o 
   6  23   2      159.03      166.86     32.13 o 
   7  23   2        0.05       14.66     17.99 o 
  -7  24   2      111.30      121.39     28.76 o 
  -6  24   2      119.51      151.43     29.97 o 
  -5  24   2       14.69        8.33     10.34 o 
  -4  24   2       25.25       40.39     14.61 o 
  -3  24   2      410.47      397.12     30.17 o 
  -2  24   2      106.05      118.77     18.59 o 
  -1  24   2      129.87      153.86     29.97 o 
   0  24   2      252.77      241.40     23.70 o 
   1  24   2      129.13      142.92     20.90 o 
   2  24   2      131.86      126.10     20.21 o 
   3  24   2        0.56        7.38     10.86 o 
   4  24   2       46.15       72.57     17.91 o 
   5  24   2        3.35        7.90     11.49 o 
   6  24   2        3.21       16.22     16.22 o 
   7  24   2       39.44       66.80     24.32 o 
  -7  25   2        3.82       12.07     16.92 o 
  -6  25   2       67.26      101.27     25.54 o 
  -5  25   2        9.06       12.02     11.15 o 
  -4  25   2      129.62      135.85     22.50 o 
  -3  25   2       36.63       33.04     13.76 o 
  -2  25   2       49.64       61.74     15.64 o 
  -1  25   2      588.95      582.31     44.60 o 
   0  25   2       11.83       23.69     17.81 o 
   1  25   2       80.74       81.61     17.58 o 
   2  25   2      750.29      746.21     49.07 o 
   3  25   2      320.28      305.62     26.19 o 
   4  25   2       10.06       15.81     11.59 o 
   5  25   2       90.73      113.74     22.81 o 
   6  25   2      111.55      110.29     29.85 o 
  -7  26   2       46.03       56.74     22.98 o 
  -6  26   2      171.33      189.35     33.38 o 
  -5  26   2      284.84      307.51     31.76 o 
  -4  26   2       42.58       59.28     16.50 o 
  -3  26   2       66.97       75.79     17.86 o 
  -2  26   2      160.04      193.33     32.97 o 
  -1  26   2        7.84        0.00     12.97 o 
   0  26   2       58.82       62.58     22.03 o 
   1  26   2      407.03      405.25     29.80 o 
   2  26   2      184.19      212.92     26.31 o 
   3  26   2        0.01        0.00     10.19 o 
   4  26   2       12.14       21.92     15.68 o 
   5  26   2       21.27       29.16     15.71 o 
   6  26   2       36.35       74.88     25.80 o 
  -6  27   2        3.44        5.43     11.74 o 
  -5  27   2        4.56        8.93     12.28 o 
  -4  27   2        0.59       11.00     11.80 o 
  -3  27   2      172.54      177.82     24.04 o 
  -2  27   2      124.49      148.25     30.43 o 
  -1  27   2        0.01        0.00     10.95 o 
   0  27   2       37.79       38.41     18.24 o 
   1  27   2        1.18        0.00      9.60 o 
   2  27   2      152.76      150.26     22.61 o 
   3  27   2       65.35       70.33     18.12 o 
   4  27   2        0.01       16.18     19.15 o 
   5  27   2        7.72       18.63     13.65 o 
   6  27   2       26.73       30.98     22.61 o 
  -6  28   2       23.05       24.72     14.80 o 
  -5  28   2       42.93       46.77     16.47 o 
  -4  28   2       48.02       67.04     17.91 o 
  -3  28   2        0.37        8.45     15.43 o 
  -2  28   2      109.19      139.00     30.68 o 
  -1  28   2      162.58      207.28     35.89 o 
   0  28   2        4.05        7.93     14.71 o 
   1  28   2       10.08       29.21     18.73 o 
   2  28   2        3.34        5.73     11.84 o 
   3  28   2      159.46      172.28     25.48 o 
   4  28   2      352.45      424.57     49.79 o 
   5  28   2      174.95      168.04     40.18 o 
  -5  29   2      105.46      146.36     25.37 o 
  -4  29   2      355.98      382.57     35.79 o 
  -3  29   2        2.71       21.16     17.78 o 
  -2  29   2       26.69       33.14     20.47 o 
  -1  29   2       17.91       30.45     20.56 o 
   0  29   2       24.24       29.86     19.13 o 
   1  29   2       15.85       12.36     18.22 o 
   2  29   2        0.36        8.33     12.89 o 
   3  29   2        1.44       21.01     17.52 o 
   4  29   2        6.17       17.79     14.99 o 
   5  29   2        4.50       20.86     15.45 o 
  -5  30   2       30.94       34.85     17.34 o 
  -4  30   2        0.02       10.57     17.90 o 
  -3  30   2       47.32       41.39     21.72 o 
  -2  30   2        0.65        6.15     15.19 o 
  -1  30   2        1.56       15.18     17.17 o 
   0  30   2      188.75      227.79     38.64 o 
   1  30   2       67.23       72.24     23.77 o 
   2  30   2        9.92       25.58     18.83 o 
   3  30   2       59.01       61.56     17.49 o 
   4  30   2      111.62       86.09     22.32 o 
  -4  31   2       26.84       42.23     21.39 o 
  -3  31   2        3.94        7.55     17.45 o 
  -2  31   2       82.95      121.65     31.77 o 
  -1  31   2       81.79       93.45     27.89 o 
   0  31   2        1.43       15.16     19.95 o 
   1  31   2       56.62       55.05     22.98 o 
   2  31   2       65.09       92.83     26.80 o 
   3  31   2      167.66      210.51     38.40 o 
   4  31   2        0.59        3.86     15.22 o 
  -4  32   2       12.01       15.10     20.66 o 
  -3  32   2        3.96       21.32     18.92 o 
  -2  32   2       12.18       33.84     21.65 o 
  -1  32   2       18.06       16.34     19.34 o 
   0  32   2       68.13       86.30     28.74 o 
   1  32   2       12.71       39.06     21.59 o 
   2  32   2       32.53       66.99     23.76 o 
   3  32   2       17.83       20.04     20.82 o 
  -3  33   2       58.12      121.33     33.38 o 
  -2  33   2       66.54       92.74     30.90 o 
  -1  33   2      217.64      246.52     42.10 o 
   0  33   2        7.44       26.13     20.45 o 
   1  33   2       66.32       76.75     25.32 o 
   2  33   2      224.26      310.58     46.23 o 
  -1  34   2       62.82       63.93     25.58 o 
   0  34   2       65.17       74.07     26.62 o 
  -9   0   3       59.16       45.18     18.84 o 
  -7   0   3       26.74       16.52     15.03 o 
  -5   0   3     1579.15     1600.94     63.47 o 
  -3   0   3      391.28      383.07     27.28 o 
  -1   0   3      594.23      582.59     25.36 o 
   1   0   3       44.16       48.43      6.25 o 
   3   0   3       11.43       30.25     12.81 o 
   5   0   3       76.13       71.45     19.30 o 
   7   0   3      461.90      448.40     61.06 o 
   9   0   3       10.10       20.60     27.10 o 
 -10   1   3        0.01        0.00     17.42 o 
  -9   1   3      203.13      200.79     31.69 o 
  -8   1   3       36.70       35.68     12.22 o 
  -7   1   3       16.86       11.73     10.64 o 
  -6   1   3       43.39       50.36     12.97 o 
  -5   1   3     1253.33     1140.71     37.71 o 
  -4   1   3      383.74      399.19     21.04 o 
  -3   1   3       20.55       18.93      9.00 o 
  -2   1   3       86.62       82.27     10.21 o 
  -1   1   3   117696.73   119114.81    699.05 o 
   0   1   3       30.57       28.35      6.25 o 
   1   1   3       36.50       39.99      4.93 o 
   2   1   3        0.23        3.42      3.12 o 
   3   1   3      337.86      386.48     15.72 o 
   4   1   3       16.90       18.44      7.69 o 
   5   1   3       65.13       61.39     11.13 o 
   6   1   3      134.24      144.90     16.76 o 
   7   1   3        0.59        9.28     14.30 o 
   8   1   3       46.59       33.12     20.91 o 
   9   1   3        2.74       20.71     21.13 o 
 -10   2   3       67.21       88.90     45.10 o 
  -9   2   3       90.04      102.39     25.41 o 
  -8   2   3      339.18      310.64     24.69 o 
  -7   2   3        6.46        0.55      7.67 o 
  -6   2   3      713.15      688.61     32.50 o 
  -5   2   3     1489.44     1625.97     45.28 o 
  -4   2   3      274.68      319.72     19.87 o 
  -3   2   3      569.39      521.66     18.56 o 
  -2   2   3      125.36      119.68     10.42 o 
  -1   2   3        4.34        0.00      3.88 o 
   0   2   3     1536.58     1538.19     61.45 o 
   1   2   3      143.13      161.20      8.28 o 
   2   2   3     2634.00     2829.87     45.44 o 
   3   2   3      525.37      667.18     20.49 o 
   4   2   3     1593.32     1805.22     40.56 o 
   5   2   3        0.01        0.00      5.63 o 
   6   2   3        1.98       15.12     11.47 o 
   7   2   3       67.83       64.15     19.00 o 
   8   2   3      132.11      122.15     30.80 o 
   9   2   3        7.28       22.18     18.34 o 
 -10   3   3       10.20       15.70     16.04 o 
  -9   3   3       29.36       20.13     16.96 o 
  -8   3   3      117.34      109.46     17.93 o 
  -7   3   3       25.13       43.65     11.77 o 
  -6   3   3       21.62       16.90      8.32 o 
  -5   3   3       82.26       95.67     12.56 o 
  -4   3   3     1044.22      986.60     28.38 o 
  -3   3   3      275.23      269.01     14.07 o 
  -2   3   3      677.36      665.83     19.70 o 
  -1   3   3     6168.10     6280.88    162.30 o 
   0   3   3      450.09      438.23     14.06 o 
   1   3   3      598.17      609.53     14.74 o 
   2   3   3     1901.89     2019.45     39.55 o 
   3   3   3      543.52      559.67     18.42 o 
   4   3   3     1034.13      930.65     31.30 o 
   5   3   3        4.53        4.45      6.03 o 
   6   3   3     1618.37     1466.87     95.30 o 
   7   3   3      248.43      209.72     46.58 o 
   8   3   3      411.96      410.35     62.55 o 
   9   3   3        0.01       28.91     19.09 o 
 -10   4   3      120.85      109.62     27.50 o 
  -9   4   3       91.38       75.06     21.87 o 
  -8   4   3       40.62       46.01     18.60 o 
  -7   4   3        2.74        7.54      8.22 o 
  -6   4   3      803.92      779.39     60.70 o 
  -5   4   3      637.93      582.68     24.39 o 
  -4   4   3     4942.53     5063.51    224.48 o 
  -3   4   3      187.73      175.66     12.64 o 
  -2   4   3     4737.02     4627.02    119.77 o 
  -1   4   3      939.34      907.64     21.50 o 
   0   4   3     3279.01     3496.06     43.66 o 
   1   4   3       13.57       17.50      3.34 o 
   2   4   3      171.80      160.88      9.25 o 
   3   4   3     2335.02     2253.88     43.99 o 
   4   4   3        7.13        6.52      6.96 o 
   5   4   3        6.09       13.04      6.46 o 
   6   4   3      129.19      129.72     22.75 o 
   7   4   3      342.20      278.21     50.11 o 
   8   4   3       11.38       10.58     22.27 o 
   9   4   3        2.97       30.61     20.07 o 
 -10   5   3        1.51        6.35     15.96 o 
  -9   5   3      205.87      244.26     35.44 o 
  -8   5   3      505.40      514.33     39.33 o 
  -7   5   3       88.20       88.94     15.64 o 
  -6   5   3       76.36       89.18     13.84 o 
  -5   5   3     1920.52     1893.15     87.60 o 
  -4   5   3        0.37        2.55      5.60 o 
  -3   5   3        0.56        3.56      4.98 o 
  -2   5   3      232.85      238.30     11.41 o 
  -1   5   3      597.08      614.44     14.13 o 
   0   5   3      685.78      673.21     13.31 o 
   1   5   3      126.47      121.76      6.63 o 
   2   5   3      792.15      821.81     18.85 o 
   3   5   3      893.07      847.25     22.09 o 
   4   5   3        0.46        0.26      4.89 o 
   5   5   3       52.27       61.36     15.38 o 
   6   5   3      428.79      387.30     43.89 o 
   7   5   3        1.68        3.90     21.34 o 
   8   5   3       22.81       49.39     21.35 o 
   9   5   3        0.17        0.00     24.50 o 
 -10   6   3      204.30      224.65     35.37 o 
  -9   6   3      175.26      204.13     36.84 o 
  -8   6   3      107.85      108.62     24.49 o 
  -7   6   3       70.29       78.82     14.84 o 
  -6   6   3       27.27       20.44      9.12 o 
  -5   6   3       26.30       29.90      9.19 o 
  -4   6   3      131.76      138.49     13.72 o 
  -3   6   3        2.36        2.02      4.77 o 
  -2   6   3        0.23        3.21      3.15 o 
  -1   6   3     1922.04     1844.56     29.50 o 
   0   6   3      115.79      138.32      6.91 o 
   1   6   3      118.90      121.83      6.72 o 
   2   6   3      753.96      758.38     23.22 o 
   3   6   3     2063.81     2003.73     72.30 o 
   4   6   3       63.53       55.17      8.31 o 
   5   6   3       46.65       47.61     13.83 o 
   6   6   3        7.53        0.00     11.46 o 
   7   6   3      412.39      396.82     47.14 o 
   8   6   3        0.55        1.08     16.38 o 
   9   6   3        6.14        9.84     23.94 o 
 -10   7   3        8.49       28.49     18.07 o 
  -9   7   3      179.43      231.21     34.19 o 
  -8   7   3      149.88      161.18     27.54 o 
  -7   7   3      144.95      150.28     25.68 o 
  -6   7   3        2.77        5.18      7.76 o 
  -5   7   3     3656.06     3587.58    117.55 o 
  -4   7   3      129.91      150.94     14.16 o 
  -3   7   3       83.03       97.28     11.26 o 
  -2   7   3     1469.74     1390.65     29.49 o 
  -1   7   3     2873.42     2847.43     41.33 o 
   0   7   3      189.58      167.79      8.44 o 
   1   7   3      641.99      639.53     19.86 o 
   2   7   3     1147.01     1102.63     26.94 o 
   3   7   3     1151.86     1087.35     24.28 o 
   4   7   3      530.86      626.73     35.73 o 
   5   7   3        0.01        0.00      7.68 o 
   6   7   3       43.23       40.04     16.67 o 
   7   7   3       36.30       42.06     17.68 o 
   8   7   3      245.68      227.57     34.51 o 
   9   7   3        8.20       12.81     26.54 o 
 -10   8   3        1.37       20.57     16.42 o 
  -9   8   3       49.03       58.69     22.03 o 
  -8   8   3       49.13       36.28     17.08 o 
  -7   8   3       88.89       93.87     22.41 o 
  -6   8   3      411.28      393.85     22.31 o 
  -5   8   3     2344.25     2433.86     87.19 o 
  -4   8   3     1558.05     1674.11     48.09 o 
  -3   8   3      218.06      227.13     14.81 o 
  -2   8   3     1260.88     1251.94     23.41 o 
  -1   8   3      924.08      896.13     18.72 o 
   0   8   3      196.31      191.19      9.12 o 
   1   8   3      759.05      784.29     21.56 o 
   2   8   3      108.70      122.81      9.67 o 
   3   8   3     3345.14     3439.59     99.52 o 
   4   8   3      827.19      886.77     32.38 o 
   5   8   3       35.80       27.76     11.61 o 
   6   8   3      342.22      360.75     34.57 o 
   7   8   3      141.73      158.64     27.72 o 
   8   8   3        8.65        9.45     16.60 o 
   9   8   3        2.99       16.47     15.61 o 
 -10   9   3       99.90      136.81     30.24 o 
  -9   9   3      136.75      139.40     29.67 o 
  -8   9   3      155.34      165.35     29.47 o 
  -7   9   3       24.22       25.02     15.55 o 
  -6   9   3      276.09      266.08     23.87 o 
  -5   9   3       54.78       63.29     11.79 o 
  -4   9   3        0.24        0.01      6.42 o 
  -3   9   3      110.93      121.97     11.28 o 
  -2   9   3       92.08       96.76      8.45 o 
  -1   9   3       70.86       64.38      6.80 o 
   0   9   3     1527.89     1572.53     24.93 o 
   1   9   3      132.73      153.37      8.64 o 
   2   9   3     4130.42     4422.71     68.25 o 
   3   9   3      985.44      960.95     29.74 o 
   4   9   3      936.16      891.37     32.12 o 
   5   9   3      127.95      162.16     24.08 o 
   6   9   3      238.15      198.78     28.29 o 
   7   9   3      157.67      186.39     29.25 o 
   8   9   3       68.20       72.54     23.78 o 
   9   9   3       28.41       45.24     19.52 o 
 -10  10   3       43.34       70.32     24.00 o 
  -9  10   3      361.69      364.98     41.19 o 
  -8  10   3      243.88      268.12     34.11 o 
  -7  10   3       75.23       64.07     20.08 o 
  -6  10   3      416.37      404.81     34.80 o 
  -5  10   3      328.20      351.64     20.83 o 
  -4  10   3     2003.70     2040.90     60.26 o 
  -3  10   3      230.39      234.95     14.26 o 
  -2  10   3      455.73      444.82     15.06 o 
  -1  10   3     1826.61     1958.85     30.24 o 
   0  10   3     1640.53     1609.42     33.54 o 
   1  10   3       67.84       75.16      7.42 o 
   2  10   3     3564.81     3864.68     94.90 o 
   3  10   3      773.48      818.50     27.44 o 
   4  10   3     1708.77     1499.70    170.28 o 
   5  10   3        6.48        8.65     10.48 o 
   6  10   3        0.56        0.00     12.62 o 
   7  10   3      170.51      151.99     28.78 o 
   8  10   3       38.56       23.53     19.02 o 
   9  10   3        9.88       20.80     18.81 o 
 -10  11   3      122.69      174.05     33.53 o 
  -9  11   3        6.74        0.00     14.35 o 
  -8  11   3        1.03        8.28     12.91 o 
  -7  11   3       25.86       26.41     14.37 o 
  -6  11   3      159.42      190.31     28.73 o 
  -5  11   3     1074.15     1111.29     73.65 o 
  -4  11   3       23.06       35.47      9.61 o 
  -3  11   3       67.79       73.28      9.79 o 
  -2  11   3       61.92       74.85      8.21 o 
  -1  11   3      114.87       85.04      8.08 o 
   0  11   3      242.61      271.49     11.59 o 
   1  11   3      411.26      433.60     17.24 o 
   2  11   3      892.32      954.67     42.04 o 
   3  11   3      320.98      299.72     19.88 o 
   4  11   3       24.28       19.78     12.24 o 
   5  11   3      130.38      142.22     24.32 o 
   6  11   3       18.36       23.62     15.11 o 
   7  11   3       30.31       16.51     14.27 o 
   8  11   3      178.05      190.76     34.37 o 
   9  11   3        4.96        9.96     16.81 o 
 -10  12   3       19.67       50.81     20.97 o 
  -9  12   3      218.67      272.67     38.46 o 
  -8  12   3       15.16        7.37     14.51 o 
  -7  12   3        4.56        0.00     12.90 o 
  -6  12   3      267.13      277.51     33.78 o 
  -5  12   3       86.13       86.28     20.34 o 
  -4  12   3      751.20      816.53     39.96 o 
  -3  12   3     1035.64     1077.89     51.51 o 
  -2  12   3     1607.50     1659.18     29.77 o 
  -1  12   3      290.56      295.10     13.99 o 
   0  12   3     6773.44     7145.24    103.34 o 
   1  12   3      616.21      666.39     18.04 o 
   2  12   3      692.21      776.88     25.95 o 
   3  12   3      390.77      358.36     29.40 o 
   4  12   3       13.35       11.88     10.09 o 
   5  12   3      375.91      356.69     32.71 o 
   6  12   3      409.62      391.80     36.67 o 
   7  12   3     1249.53     1155.34     59.60 o 
   8  12   3       34.73       51.96     23.58 o 
   9  12   3       27.40       47.31     21.37 o 
 -10  13   3       16.78       48.87     21.70 o 
  -9  13   3       52.81       72.14     24.59 o 
  -8  13   3        8.67       19.50     16.08 o 
  -7  13   3      185.25      211.22     33.39 o 
  -6  13   3     1140.91     1071.14     54.51 o 
  -5  13   3        5.61        0.99     10.49 o 
  -4  13   3       13.53       14.09      6.55 o 
  -3  13   3       51.78       55.91      9.60 o 
  -2  13   3      170.42      176.00     11.59 o 
  -1  13   3        0.35        4.50      4.09 o 
   0  13   3      200.13      209.56     11.37 o 
   1  13   3       86.00      101.41      8.58 o 
   2  13   3        0.14        1.38      5.49 o 
   3  13   3     1890.80     1691.97     67.87 o 
   4  13   3     3139.23     2928.71    206.10 o 
   5  13   3      677.19      651.05     42.11 o 
   6  13   3       25.63       33.33     17.96 o 
   7  13   3      236.56      221.17     34.54 o 
   8  13   3       13.66        0.00     20.97 o 
 -10  14   3       64.06       77.06     25.31 o 
  -9  14   3      107.29      140.65     30.59 o 
  -8  14   3      165.25      211.92     34.24 o 
  -7  14   3      281.67      285.19     37.39 o 
  -6  14   3        2.66       14.71     14.17 o 
  -5  14   3        2.38        4.13     11.19 o 
  -4  14   3       21.13       30.51      8.07 o 
  -3  14   3       12.15       13.02      6.19 o 
  -2  14   3        2.28        1.22      4.29 o 
  -1  14   3      172.27      170.14     11.24 o 
   0  14   3      167.23      150.18     10.24 o 
   1  14   3      132.07      131.05      9.47 o 
   2  14   3      669.52      597.57     24.00 o 
   3  14   3     1526.33     1454.30     44.04 o 
   4  14   3       63.60       60.00     17.91 o 
   5  14   3      166.24      158.50     26.31 o 
   6  14   3       31.28       53.49     20.15 o 
   7  14   3      251.60      248.29     67.19 o 
   8  14   3        0.03        9.05     17.70 o 
  -9  15   3        0.80        7.24     14.09 o 
  -8  15   3       42.88       75.38     22.95 o 
  -7  15   3      205.45      250.44     65.98 o 
  -6  15   3      502.01      511.60     39.63 o 
  -5  15   3      178.26      144.77     24.22 o 
  -4  15   3      376.30      328.99     24.61 o 
  -3  15   3      115.71      114.30     12.37 o 
  -2  15   3       17.35       18.92      5.98 o 
  -1  15   3      559.11      524.38     17.84 o 
   0  15   3      259.92      237.41     12.47 o 
   1  15   3      388.29      361.83     18.81 o 
   2  15   3      204.53      236.71     18.31 o 
   3  15   3      323.49      313.42     20.16 o 
   4  15   3     1937.09     1789.28     63.80 o 
   5  15   3      194.40      217.57     29.99 o 
   6  15   3      449.61      435.55     40.07 o 
   7  15   3       18.86       14.48     24.87 o 
   8  15   3       97.54      111.45     28.61 o 
  -9  16   3        0.33       11.88     16.80 o 
  -8  16   3       71.09       90.91     28.86 o 
  -7  16   3      423.84      441.15     42.04 o 
  -6  16   3      546.60      505.81     38.89 o 
  -5  16   3        5.51       10.42     12.32 o 
  -4  16   3      386.19      381.60     26.55 o 
  -3  16   3      430.02      429.34     19.93 o 
  -2  16   3      448.91      465.46     17.44 o 
  -1  16   3      585.50      567.76     18.81 o 
   0  16   3      655.07      667.77     19.80 o 
   1  16   3       58.75       70.08     10.87 o 
   2  16   3       12.84       14.64      7.30 o 
   3  16   3      231.43      237.88     19.77 o 
   4  16   3      579.56      574.75     31.63 o 
   5  16   3        4.42       13.87     12.75 o 
   6  16   3        1.21       10.70     14.62 o 
   7  16   3       14.59       16.52     25.98 o 
   8  16   3       51.41       89.97     28.58 o 
  -9  17   3       86.47       83.61     27.19 o 
  -8  17   3       60.06       88.92     25.41 o 
  -7  17   3       76.74       94.29     24.40 o 
  -6  17   3      165.66      178.11     28.65 o 
  -5  17   3      100.32      115.44     22.96 o 
  -4  17   3       76.10       74.31     15.61 o 
  -3  17   3       92.44       94.93     12.29 o 
  -2  17   3     1244.56     1243.23     40.93 o 
  -1  17   3      759.90      713.94     21.36 o 
   0  17   3      149.21      159.01     11.45 o 
   1  17   3       52.00       56.08     10.49 o 
   2  17   3        3.16        0.86      6.22 o 
   3  17   3        1.69        4.46      7.92 o 
   4  17   3      638.74      597.52     32.86 o 
   5  17   3      196.12      194.80     37.40 o 
   6  17   3      122.35      131.21     27.03 o 
   7  17   3       15.42       10.76     25.43 o 
   8  17   3      289.24      286.10     41.52 o 
  -9  18   3      100.16      128.59     30.38 o 
  -8  18   3        2.39       15.79     16.54 o 
  -7  18   3       15.17       24.97     16.87 o 
  -6  18   3        0.04        0.00     11.98 o 
  -5  18   3       17.85       21.84     12.61 o 
  -4  18   3      256.85      253.40     24.20 o 
  -3  18   3       26.19       14.36      9.48 o 
  -2  18   3      433.09      405.56     17.06 o 
  -1  18   3        1.30        6.04      5.09 o 
   0  18   3       68.92       65.78     11.05 o 
   1  18   3       66.95       60.69     10.84 o 
   2  18   3       30.29       38.46     10.07 o 
   3  18   3      727.34      685.64     29.83 o 
   4  18   3      416.29      385.97     28.19 o 
   5  18   3      253.73      237.37     32.24 o 
   6  18   3      138.83      126.52     27.75 o 
   7  18   3      318.26      306.96     40.20 o 
   8  18   3       85.08       91.31     37.12 o 
  -9  19   3       70.71       86.31     26.45 o 
  -8  19   3        0.36        0.00     16.75 o 
  -7  19   3       54.37       59.66     21.06 o 
  -6  19   3       10.18       15.63     15.33 o 
  -5  19   3      395.61      434.27     32.03 o 
  -4  19   3      198.74      199.23     22.72 o 
  -3  19   3       92.23      116.80     17.28 o 
  -2  19   3        2.32        0.00      5.41 o 
  -1  19   3      599.55      536.14     19.53 o 
   0  19   3      587.95      561.13     25.82 o 
   1  19   3       20.04       29.82      9.40 o 
   2  19   3      136.30      123.86     16.23 o 
   3  19   3      623.84      528.16     28.61 o 
   4  19   3      186.70      164.67     20.06 o 
   5  19   3        6.68       10.14     13.54 o 
   6  19   3        0.05       11.86     15.11 o 
   7  19   3       14.77       35.64     19.42 o 
  -8  20   3       27.96       43.63     20.57 o 
  -7  20   3        1.14        0.00     12.32 o 
  -6  20   3       37.00       41.32     16.78 o 
  -5  20   3       35.48       40.44     14.74 o 
  -4  20   3       27.57       37.16     13.64 o 
  -3  20   3      148.69      130.20     18.42 o 
  -2  20   3       16.58       27.85      8.72 o 
  -1  20   3        0.54        2.98      5.35 o 
   0  20   3      731.89      658.64     52.47 o 
   1  20   3       27.99       20.04      9.13 o 
   2  20   3        8.98        5.87      8.57 o 
   3  20   3      361.47      365.59     26.25 o 
   4  20   3       25.62       33.74     12.12 o 
   5  20   3       78.89       81.46     22.59 o 
   6  20   3      245.22      256.06     36.88 o 
   7  20   3      320.17      420.56     67.93 o 
  -8  21   3       12.28       15.25     18.15 o 
  -7  21   3       23.51       44.02     23.57 o 
  -6  21   3       46.01       33.70     17.02 o 
  -5  21   3      187.30      192.85     24.79 o 
  -4  21   3       68.76       51.60     14.79 o 
  -3  21   3      267.94      299.74     25.11 o 
  -2  21   3      480.74      497.75     28.71 o 
  -1  21   3      988.50      950.67     29.42 o 
   0  21   3      555.33      524.46     25.00 o 
   1  21   3      201.33      191.46     19.02 o 
   2  21   3       13.50        4.54      8.62 o 
   3  21   3      264.90      238.66     22.29 o 
   4  21   3       78.82      110.61     18.20 o 
   5  21   3      187.54      194.61     32.61 o 
   6  21   3       41.98       48.27     20.35 o 
   7  21   3        1.67       11.72     15.01 o 
  -8  22   3      112.51      119.73     30.98 o 
  -7  22   3        3.65        0.00     16.91 o 
  -6  22   3        1.77       10.28     16.05 o 
  -5  22   3      135.89      137.38     21.75 o 
  -4  22   3      206.20      217.15     24.44 o 
  -3  22   3     1213.97     1237.16     54.72 o 
  -2  22   3     1465.49     1429.33     47.51 o 
  -1  22   3      600.39      591.11     30.60 o 
   0  22   3        0.28        1.31      9.62 o 
   1  22   3      740.39      760.60     36.43 o 
   2  22   3      421.92      398.51     30.16 o 
   3  22   3       66.54       61.69     13.60 o 
   4  22   3        0.04        2.51      9.81 o 
   5  22   3        1.10       16.89     12.71 o 
   6  22   3       14.77       20.45     17.36 o 
   7  22   3        4.98       12.45     16.31 o 
  -8  23   3       12.11       32.37     21.46 o 
  -7  23   3      104.98      128.43     28.99 o 
  -6  23   3        2.30        0.00     13.56 o 
  -5  23   3       73.09       86.35     18.97 o 
  -4  23   3       50.80       45.80     13.96 o 
  -3  23   3      341.76      292.13     26.82 o 
  -2  23   3        4.28        3.52     10.33 o 
  -1  23   3       11.39       20.54     10.76 o 
   0  23   3      110.19      122.19     20.02 o 
   1  23   3       11.52       19.03     10.53 o 
   2  23   3      475.67      481.23     27.85 o 
   3  23   3      117.01      111.53     18.00 o 
   4  23   3      119.02      132.52     19.37 o 
   5  23   3      135.60      128.18     20.45 o 
   6  23   3      240.09      171.12     35.50 o 
  -7  24   3       40.05       60.88     23.12 o 
  -6  24   3       21.37       23.38     16.95 o 
  -5  24   3        3.74        8.40     12.28 o 
  -4  24   3      158.16      160.90     25.59 o 
  -3  24   3        7.77        8.60     11.00 o 
  -2  24   3       38.39       38.31     17.78 o 
  -1  24   3        1.08        0.00     11.46 o 
   0  24   3      588.50      588.33     32.92 o 
   1  24   3       38.48       36.54     13.18 o 
   2  24   3      122.82      124.35     18.37 o 
   3  24   3       94.06      127.60     19.39 o 
   4  24   3      110.83      141.36     19.92 o 
   5  24   3       57.99       81.55     18.16 o 
   6  24   3       10.20       28.32     20.50 o 
  -7  25   3        4.18       20.86     17.65 o 
  -6  25   3       46.50       53.45     21.11 o 
  -5  25   3      379.93      365.26     32.85 o 
  -4  25   3       58.14       67.47     16.72 o 
  -3  25   3       73.95       68.80     17.10 o 
  -2  25   3       63.65       68.19     21.91 o 
  -1  25   3      412.28      465.83     42.17 o 
   0  25   3       12.31       16.68     11.81 o 
   1  25   3      170.09      172.53     22.84 o 
   2  25   3       31.76       40.55     14.96 o 
   3  25   3      119.05      142.90     20.20 o 
   4  25   3        0.03        7.92     11.60 o 
   5  25   3        2.62        0.94     11.28 o 
   6  25   3       11.42       12.97     14.19 o 
  -7  26   3        6.89       15.31     18.23 o 
  -6  26   3        1.38        3.15     13.89 o 
  -5  26   3       19.43       41.28     15.47 o 
  -4  26   3      263.30      258.97     28.80 o 
  -3  26   3       25.04       34.02     14.47 o 
  -2  26   3      160.82      221.36     46.40 o 
  -1  26   3       49.28       76.48     22.27 o 
   0  26   3       91.00       86.87     24.12 o 
   1  26   3       66.44       61.24     16.49 o 
   2  26   3      209.68      219.09     26.67 o 
   3  26   3       65.73       88.01     16.90 o 
   4  26   3       10.73       23.87     13.09 o 
   5  26   3       58.31       73.40     17.37 o 
  -6  27   3        0.20        0.00     15.06 o 
  -5  27   3      139.22      135.27     24.01 o 
  -4  27   3      170.46      187.37     25.97 o 
  -3  27   3        0.12        1.58     13.08 o 
  -2  27   3      150.23      160.18     32.08 o 
  -1  27   3      265.72      298.74     39.93 o 
   0  27   3        5.56       15.20     14.45 o 
   1  27   3      100.18      128.98     21.79 o 
   2  27   3        0.43       16.45     12.09 o 
   3  27   3       19.65       25.05     13.90 o 
   4  27   3       48.93       62.22     15.76 o 
   5  27   3        0.81       21.56     12.62 o 
  -6  28   3       87.76      112.26     24.07 o 
  -5  28   3        9.55        7.39     13.73 o 
  -4  28   3       76.75      102.27     21.36 o 
  -3  28   3       28.58       34.84     18.94 o 
  -2  28   3       40.16       44.03     21.01 o 
  -1  28   3        3.69        5.41     15.15 o 
   0  28   3      107.98      138.50     29.57 o 
   1  28   3      166.02      171.12     24.06 o 
   2  28   3       54.79      105.29     20.40 o 
   3  28   3       39.88       61.17     18.36 o 
   4  28   3        1.58        9.14     12.87 o 
   5  28   3       19.16       32.00     16.89 o 
  -5  29   3       97.93      120.91     23.94 o 
  -4  29   3        6.72       27.51     20.23 o 
  -3  29   3       49.01       61.02     24.02 o 
  -2  29   3       64.51       69.89     24.83 o 
  -1  29   3       45.21       73.51     24.07 o 
   0  29   3       27.06       20.73     18.63 o 
   1  29   3      152.41      233.16     37.33 o 
   2  29   3      106.21      119.94     22.28 o 
   3  29   3        5.17       17.13     16.39 o 
   4  29   3        1.84        9.27     12.22 o 
  -5  30   3        2.25       11.88     14.55 o 
  -4  30   3        3.22        9.99     18.64 o 
  -3  30   3       64.97       93.87     26.47 o 
  -2  30   3        0.03        7.67     17.33 o 
  -1  30   3       28.48       39.93     20.79 o 
   0  30   3       35.29       30.39     19.63 o 
   1  30   3       37.07       18.65     19.53 o 
   2  30   3        4.06       12.10     13.72 o 
   3  30   3       23.42       51.63     16.96 o 
   4  30   3       53.82       75.91     24.99 o 
  -4  31   3      106.64      128.16     33.44 o 
  -3  31   3       35.07       60.13     23.29 o 
  -2  31   3       59.19       92.23     26.92 o 
  -1  31   3       15.25       48.84     24.01 o 
   0  31   3       26.02       29.33     20.37 o 
   1  31   3        4.22        2.57     15.74 o 
   2  31   3       31.16       58.09     23.54 o 
   3  31   3       55.88      101.37     21.82 o 
  -3  32   3       67.09      102.64     29.82 o 
  -2  32   3       17.22       33.32     21.44 o 
  -1  32   3       68.78       70.69     26.24 o 
   0  32   3        1.91        0.00     15.09 o 
   1  32   3       59.30       82.78     26.15 o 
   2  32   3      188.83      224.40     39.09 o 
  -2  33   3       66.37      154.66     35.99 o 
  -1  33   3      153.14      190.89     37.13 o 
   0  33   3      168.78      225.76     39.20 o 
   1  33   3        3.43        0.66     16.35 o 
 -10   0   4        0.02       14.66     30.44 o 
  -8   0   4       46.84       55.68     23.94 o 
  -6   0   4        4.39        0.00     10.76 o 
  -4   0   4     4860.69     4554.31    104.68 o 
  -2   0   4       51.73       74.24     16.70 o 
   0   0   4       86.81      118.25     15.05 o 
   2   0   4       84.03      100.10     10.80 o 
   4   0   4     1893.90     1791.43     66.30 o 
   6   0   4       32.84       31.97     14.48 o 
 -10   1   4        0.96        0.00     15.93 o 
  -9   1   4        3.98        4.99     10.99 o 
  -8   1   4      557.92      563.44     30.98 o 
  -7   1   4       66.24       58.73     14.83 o 
  -6   1   4       28.87       23.52     11.21 o 
  -5   1   4      140.90      163.36     18.17 o 
  -4   1   4     1869.47     1567.37     92.61 o 
  -3   1   4     2641.45     2545.35     51.30 o 
  -2   1   4       72.96       68.26      8.89 o 
  -1   1   4      355.12      306.52     10.79 o 
   0   1   4      564.40      593.86     19.50 o 
   1   1   4     1134.98     1181.62     20.58 o 
   2   1   4        1.24        2.78      3.77 o 
   3   1   4      395.83      378.87     15.18 o 
   4   1   4      910.13      895.25     25.60 o 
   5   1   4      599.77      560.60     22.16 o 
   6   1   4       27.40       26.81     12.29 o 
 -10   2   4        2.71        0.00     15.22 o 
  -9   2   4      208.40      216.76     32.48 o 
  -8   2   4        3.97        0.00      9.35 o 
  -7   2   4      232.68      229.95     21.17 o 
  -6   2   4        3.04        2.39      6.92 o 
  -5   2   4      669.88      597.76     27.64 o 
  -4   2   4      924.09      877.86     29.40 o 
  -3   2   4      103.41      115.12     11.90 o 
  -2   2   4       77.47       93.66      8.71 o 
  -1   2   4      791.76      742.23     16.45 o 
   0   2   4      172.39      189.97     12.58 o 
   1   2   4      577.39      591.53     14.95 o 
   2   2   4       25.08       39.04      6.26 o 
   3   2   4       96.80      143.21     10.88 o 
   4   2   4      208.90      202.11     14.46 o 
   5   2   4      247.57      230.31     17.31 o 
   6   2   4        1.38        7.20     10.96 o 
 -10   3   4        0.45        2.52     13.41 o 
  -9   3   4        4.38        0.00     12.47 o 
  -8   3   4       54.30       59.50     14.98 o 
  -7   3   4      125.48      120.46     17.35 o 
  -6   3   4        0.35        6.85      6.87 o 
  -5   3   4       65.92       73.99     12.15 o 
  -4   3   4     1125.04     1049.77     30.47 o 
  -3   3   4        8.70       15.41      6.78 o 
  -2   3   4       15.83       21.00      5.41 o 
  -1   3   4      309.84      275.19     10.60 o 
   0   3   4     1512.30     1590.41     33.22 o 
   1   3   4     3299.78     3377.11     80.19 o 
   2   3   4      677.30      722.92     33.32 o 
   3   3   4      907.46      868.44     23.00 o 
   4   3   4        1.97        3.04      5.28 o 
   5   3   4     1472.39     1436.06     39.95 o 
   6   3   4       14.68        5.83     10.30 o 
   7   3   4      245.35      255.75     41.39 o 
 -10   4   4       45.29       72.26     23.69 o 
  -9   4   4      485.27      492.96     42.73 o 
  -8   4   4        0.36        0.41      9.14 o 
  -7   4   4      281.04      264.33     21.65 o 
  -6   4   4       19.44        7.70      7.61 o 
  -5   4   4     2218.09     2117.10     47.72 o 
  -4   4   4     2852.24     2753.23     49.70 o 
  -3   4   4     4071.41     3753.63     69.59 o 
  -2   4   4      245.67      225.19     11.97 o 
  -1   4   4     1492.02     1485.23     46.34 o 
   0   4   4        1.07        0.80      2.11 o 
   1   4   4      138.04      151.04      9.16 o 
   2   4   4        8.90       14.32      4.81 o 
   3   4   4        4.30        7.28      4.92 o 
   4   4   4       23.47       20.86      6.52 o 
   5   4   4      965.93      847.93     49.29 o 
   6   4   4        5.60        4.21     11.12 o 
   7   4   4       26.59       47.33     26.35 o 
 -10   5   4        2.27        0.28     15.37 o 
  -9   5   4       57.53       62.05     25.24 o 
  -8   5   4      769.25      709.62     45.32 o 
  -7   5   4       69.27       52.19     12.70 o 
  -6   5   4        3.05        8.72      7.56 o 
  -5   5   4       57.63       55.71     11.33 o 
  -4   5   4        0.35        1.45      6.49 o 
  -3   5   4      977.86      898.57     36.59 o 
  -2   5   4      898.26      856.79     32.60 o 
  -1   5   4      395.32      359.00     11.56 o 
   0   5   4      776.03      784.93     15.14 o 
   1   5   4     1024.08     1025.63     18.12 o 
   2   5   4       40.92       50.55      6.88 o 
   3   5   4      452.06      445.16     17.27 o 
   4   5   4       81.98       65.87      9.31 o 
   5   5   4      594.83      594.29     39.63 o 
   6   5   4       10.94        5.87     11.32 o 
   7   5   4       26.80       37.68     24.13 o 
 -10   6   4       28.13       54.87     20.98 o 
  -9   6   4      341.29      345.25     40.83 o 
  -8   6   4       14.76        6.46     13.77 o 
  -7   6   4      138.37      127.41     17.40 o 
  -6   6   4       35.39       40.25     11.01 o 
  -5   6   4        3.27        1.68      6.44 o 
  -4   6   4      269.97      294.74     18.13 o 
  -3   6   4       35.65       46.17      9.36 o 
  -2   6   4       19.90       26.16      5.23 o 
  -1   6   4     2325.88     2342.95     71.66 o 
   0   6   4     6676.66     7118.42     73.14 o 
   1   6   4      488.90      508.86     16.79 o 
   2   6   4      157.78      154.19     10.32 o 
   3   6   4       63.31       75.37      8.80 o 
   4   6   4     1245.38     1207.21     35.47 o 
   5   6   4       26.09       27.83     10.31 o 
   6   6   4        6.01        1.06     11.99 o 
   7   6   4       35.72       21.90     23.20 o 
 -10   7   4        2.89        6.25     15.16 o 
  -9   7   4        8.50       14.52     15.14 o 
  -8   7   4     1132.02     1236.90     70.99 o 
  -7   7   4        0.10        1.09      8.27 o 
  -6   7   4       93.97       87.35     14.60 o 
  -5   7   4        0.45        0.00      6.32 o 
  -4   7   4      523.70      437.17     21.35 o 
  -3   7   4       35.78       48.05      9.56 o 
  -2   7   4      526.73      537.37     16.18 o 
  -1   7   4       53.69       64.11      6.71 o 
   0   7   4      700.76      734.95     16.26 o 
   1   7   4      921.75      926.27     21.75 o 
   2   7   4       14.12       22.64      5.36 o 
   3   7   4      406.59      424.61     16.39 o 
   4   7   4     2271.52     2097.22     46.55 o 
   5   7   4      230.91      256.72     22.83 o 
   6   7   4       38.06       36.60     17.08 o 
   7   7   4      132.09      159.43     38.97 o 
   8   7   4       20.83       26.54     24.68 o 
 -10   8   4        2.54        0.00     14.75 o 
  -9   8   4        1.59        0.00     12.94 o 
  -8   8   4        0.14        0.00     12.47 o 
  -7   8   4      200.11      207.60     28.52 o 
  -6   8   4        5.03        2.48      7.20 o 
  -5   8   4      258.87      255.94     18.64 o 
  -4   8   4      636.28      668.89     26.71 o 
  -3   8   4     1037.49     1046.41     41.46 o 
  -2   8   4      139.45      147.50     10.11 o 
  -1   8   4      216.91      235.72     10.87 o 
   0   8   4      162.85      141.17      8.76 o 
   1   8   4       76.90       92.18      7.36 o 
   2   8   4      100.89      106.91      8.10 o 
   3   8   4       44.29       49.96      7.65 o 
   4   8   4     1592.00     1480.37     46.80 o 
   5   8   4      467.45      425.50     55.59 o 
   6   8   4       30.39       26.64     16.36 o 
   7   8   4       17.94       20.79     23.01 o 
   8   8   4      108.90      127.87     38.42 o 
 -10   9   4        0.00        3.60     13.24 o 
  -9   9   4       11.97        6.71     14.80 o 
  -8   9   4      559.52      509.52     43.15 o 
  -7   9   4       73.14       69.24     20.20 o 
  -6   9   4        4.29        0.00      7.25 o 
  -5   9   4      196.73      188.60     17.84 o 
  -4   9   4        0.10        0.00      6.33 o 
  -3   9   4      330.40      297.02     21.11 o 
  -2   9   4        4.04        4.16      4.09 o 
  -1   9   4     1135.79     1080.49     27.49 o 
   0   9   4       12.23       18.56      4.78 o 
   1   9   4      968.79      972.33     21.75 o 
   2   9   4      135.00      140.69      8.85 o 
   3   9   4     1048.71      962.08     32.33 o 
   4   9   4      167.49      178.49     23.07 o 
   5   9   4      298.85      288.67     29.84 o 
   6   9   4      105.75      109.40     24.33 o 
   7   9   4        2.29       28.58     22.27 o 
 -10  10   4        6.66       14.77     15.33 o 
  -9  10   4      100.43      143.61     28.06 o 
  -8  10   4       94.88       94.63     23.05 o 
  -7  10   4      162.19      193.95     50.48 o 
  -6  10   4       36.23       42.51     11.41 o 
  -5  10   4      286.99      278.84     20.28 o 
  -4  10   4     2272.28     2350.06     54.70 o 
  -3  10   4      777.57      720.29     23.19 o 
  -2  10   4        0.02        4.59      4.21 o 
  -1  10   4      517.05      571.91     17.03 o 
   0  10   4     7135.78     8095.57    160.51 o 
   1  10   4      255.57      240.89     10.72 o 
   2  10   4       93.90       97.55      7.99 o 
   3  10   4      128.24      129.81     23.55 o 
   4  10   4      580.26      549.36     30.19 o 
   5  10   4      160.35      138.44     23.56 o 
   6  10   4       14.87       13.38     14.72 o 
   7  10   4      172.46      191.53     44.54 o 
 -10  11   4        1.04        7.01     14.20 o 
  -9  11   4       16.19       30.74     17.36 o 
  -8  11   4       81.67       82.83     21.69 o 
  -7  11   4      107.69       91.18     23.61 o 
  -6  11   4      439.87      387.58     32.62 o 
  -5  11   4      157.73      159.69     17.67 o 
  -4  11   4     2747.84     2991.39     56.91 o 
  -3  11   4      314.06      316.50     14.83 o 
  -2  11   4       16.82       19.61      5.84 o 
  -1  11   4     1035.76      966.16     23.54 o 
   0  11   4      510.23      550.94     20.20 o 
   1  11   4     1441.75     1582.86     69.82 o 
   2  11   4      168.00      179.55     11.70 o 
   3  11   4     1001.40      932.52     36.62 o 
   4  11   4      128.14      155.85     20.51 o 
   5  11   4        4.56       13.92     13.69 o 
   6  11   4       21.12       23.45     17.05 o 
   7  11   4        1.55       10.58     20.42 o 
 -10  12   4        1.51        8.77     15.76 o 
  -9  12   4        4.65       11.03     17.54 o 
  -8  12   4      105.49      110.05     25.97 o 
  -7  12   4       64.77       71.66     21.05 o 
  -6  12   4      566.15      529.97     38.33 o 
  -5  12   4        7.15        9.71      9.79 o 
  -4  12   4      923.05      889.70     32.46 o 
  -3  12   4      232.12      244.47     13.82 o 
  -2  12   4      533.49      530.19     17.95 o 
  -1  12   4      229.61      229.38     12.49 o 
   0  12   4     4765.83     4646.39     81.38 o 
   1  12   4      940.62     1032.84     48.59 o 
   2  12   4       57.48       41.22      9.07 o 
   3  12   4       41.69       56.21     11.08 o 
   4  12   4     1942.30     1774.60     54.51 o 
   5  12   4      606.34      553.05     38.97 o 
   6  12   4        3.86        7.06     14.71 o 
   7  12   4      249.28      262.99     49.18 o 
 -10  13   4        0.38        3.67     14.61 o 
  -9  13   4       27.89       41.54     20.27 o 
  -8  13   4        0.08        3.76     14.09 o 
  -7  13   4       78.26       68.39     21.56 o 
  -6  13   4       35.54       39.27     17.82 o 
  -5  13   4      819.65      825.54     32.84 o 
  -4  13   4      968.08      899.73     36.05 o 
  -3  13   4       54.34       57.01      9.41 o 
  -2  13   4       78.28       86.69      9.59 o 
  -1  13   4       38.82       56.96      8.21 o 
   0  13   4       23.56       14.86      5.11 o 
   1  13   4      389.99      375.14     15.41 o 
   2  13   4       12.15       15.23      6.99 o 
   3  13   4      490.27      472.72     23.46 o 
   4  13   4     2465.68     2216.10     61.53 o 
   5  13   4      904.53      777.05     39.33 o 
   6  13   4       17.01        8.90     14.17 o 
   7  13   4        6.37       10.95     22.27 o 
   8  13   4      275.94      316.62     57.35 o 
  -9  14   4       78.35       97.80     25.95 o 
  -8  14   4       19.71       26.44     17.97 o 
  -7  14   4      337.24      362.48     38.86 o 
  -6  14   4      234.87      198.17     29.24 o 
  -5  14   4       13.37       18.42     17.07 o 
  -4  14   4      859.39      803.83     31.55 o 
  -3  14   4      122.59      128.35     11.77 o 
  -2  14   4      440.20      426.54     17.12 o 
  -1  14   4      443.36      430.05     16.70 o 
   0  14   4     1911.15     1834.98     38.45 o 
   1  14   4      433.63      423.54     20.14 o 
   2  14   4      467.42      415.18     20.75 o 
   3  14   4      375.77      327.37     20.57 o 
   4  14   4      547.43      552.49     35.53 o 
   5  14   4        4.55        9.81     11.95 o 
   6  14   4       20.36       26.87     18.00 o 
   7  14   4        0.11       19.49     22.64 o 
   8  14   4       14.27       31.92     24.68 o 
  -9  15   4       12.30       18.80     16.99 o 
  -8  15   4        5.03        5.81     14.67 o 
  -7  15   4       50.97       72.43     21.49 o 
  -6  15   4       57.19       64.80     20.62 o 
  -5  15   4       35.02       38.47     15.74 o 
  -4  15   4     1052.33     1031.30     31.91 o 
  -3  15   4      733.43      734.75     32.83 o 
  -2  15   4      264.69      280.04     14.96 o 
  -1  15   4      340.13      333.76     15.05 o 
   0  15   4        2.61        1.45      3.95 o 
   1  15   4      524.89      513.60     33.78 o 
   2  15   4      528.54      468.03     22.78 o 
   3  15   4      516.80      496.00     24.68 o 
   4  15   4        3.21        0.00     10.83 o 
   5  15   4      179.50      169.29     24.62 o 
   6  15   4       17.86       18.61     15.41 o 
   7  15   4       86.62      103.56     36.93 o 
   8  15   4       87.45      101.71     35.45 o 
  -9  16   4       91.12      123.32     28.33 o 
  -8  16   4       50.62       48.51     19.44 o 
  -7  16   4      133.87      146.33     28.53 o 
  -6  16   4      143.03      143.43     27.22 o 
  -5  16   4      200.36      219.15     28.61 o 
  -4  16   4       55.10       52.60     10.91 o 
  -3  16   4       27.38       34.22      7.89 o 
  -2  16   4       27.36       24.40      6.93 o 
  -1  16   4       12.43       17.62      6.35 o 
   0  16   4       54.40       74.34      9.10 o 
   1  16   4      182.36      158.97     15.70 o 
   2  16   4      220.84      247.66     19.42 o 
   3  16   4      763.34      705.28     30.89 o 
   4  16   4       17.59        9.55     12.16 o 
   5  16   4       13.43        0.00     10.13 o 
   6  16   4       32.88       41.35     15.77 o 
   7  16   4       79.49      115.07     37.12 o 
   8  16   4       30.32       36.01     29.88 o 
  -9  17   4        0.88        9.01     15.11 o 
  -8  17   4       34.22       65.38     22.03 o 
  -7  17   4       21.68       16.69     15.16 o 
  -6  17   4        3.43       12.15     14.10 o 
  -5  17   4      342.37      317.90     33.82 o 
  -4  17   4        0.67        4.31      8.75 o 
  -3  17   4      132.55      139.36     12.89 o 
  -2  17   4      356.15      361.76     16.46 o 
  -1  17   4      608.85      546.70     19.66 o 
   0  17   4      243.83      225.40     17.58 o 
   1  17   4      507.49      498.98     23.71 o 
   2  17   4      431.15      395.43     22.77 o 
   3  17   4       37.76       36.23     11.15 o 
   4  17   4       98.46      108.59     20.43 o 
   5  17   4      246.47      282.83     29.74 o 
   6  17   4       27.63        7.24     13.46 o 
   7  17   4       41.96       25.81     20.02 o 
  -9  18   4        0.56        5.10     14.19 o 
  -8  18   4       88.75       86.29     24.97 o 
  -7  18   4      204.75      223.26     33.31 o 
  -6  18   4       12.79       20.63     15.94 o 
  -5  18   4       16.24       12.96     14.76 o 
  -4  18   4      657.42      584.59     31.65 o 
  -3  18   4      314.61      281.63     18.44 o 
  -2  18   4       12.96       13.54      6.20 o 
  -1  18   4        4.28        8.73      5.63 o 
   0  18   4     1366.21     1326.24     60.27 o 
   1  18   4       14.78       20.88      8.88 o 
   2  18   4      257.16      229.16     19.85 o 
   3  18   4      222.27      185.88     19.84 o 
   4  18   4      265.90      282.21     24.30 o 
   5  18   4      129.50      141.90     23.89 o 
   6  18   4       29.91       36.09     15.86 o 
   7  18   4      173.91      209.91     38.86 o 
  -9  19   4       23.64       40.71     19.94 o 
  -8  19   4      143.42      154.79     30.20 o 
  -7  19   4       11.32       13.78     14.84 o 
  -6  19   4      113.41      120.91     25.44 o 
  -5  19   4        0.04        4.35     11.15 o 
  -4  19   4      565.83      579.18     32.00 o 
  -3  19   4     1007.48      957.31     37.84 o 
  -2  19   4        5.77       14.23      6.92 o 
  -1  19   4        5.87        9.86      6.02 o 
   0  19   4      837.80      789.04     30.68 o 
   1  19   4      134.08      105.49     15.31 o 
   2  19   4      100.57      113.26     16.56 o 
   3  19   4      227.35      182.14     20.11 o 
   4  19   4      102.67      118.96     18.43 o 
   5  19   4      208.67      178.22     26.40 o 
   6  19   4       10.87       19.54     15.59 o 
   7  19   4       10.90       16.27     18.50 o 
  -8  20   4       43.58       41.92     20.14 o 
  -7  20   4        7.73       21.34     16.58 o 
  -6  20   4        0.39        7.70     14.24 o 
  -5  20   4        9.97       13.27     12.32 o 
  -4  20   4       49.54       58.02     15.54 o 
  -3  20   4        0.34        8.89      9.52 o 
  -2  20   4        9.25        6.91      7.49 o 
  -1  20   4      301.06      303.83     20.04 o 
   0  20   4      447.83      460.47     24.88 o 
   1  20   4        0.36        0.00      8.01 o 
   2  20   4       77.56       69.30     14.10 o 
   3  20   4      452.66      389.06     26.59 o 
   4  20   4      606.26      546.36     30.82 o 
   5  20   4      315.98      327.75     37.75 o 
   6  20   4       30.29       23.91     15.43 o 
   7  20   4      158.40      213.61     39.62 o 
  -8  21   4        7.42       15.95     17.72 o 
  -7  21   4       66.11       73.81     23.14 o 
  -6  21   4        1.27        9.44     15.15 o 
  -5  21   4       13.25       15.19     12.19 o 
  -4  21   4        5.48        2.06      9.85 o 
  -3  21   4     1489.34     1396.88     61.94 o 
  -2  21   4     1073.07     1072.64     32.95 o 
  -1  21   4     1591.74     1600.00     43.18 o 
   0  21   4        7.26       13.26      9.28 o 
   1  21   4      143.73      159.63     18.45 o 
   2  21   4       62.45       78.70     15.35 o 
   3  21   4        0.04        1.56      9.13 o 
   4  21   4       81.74       74.18     16.08 o 
   5  21   4      174.67      207.40     28.06 o 
   6  21   4      214.28      240.01     31.39 o 
   7  21   4        3.74        5.97     17.21 o 
  -8  22   4        1.14       14.15     16.96 o 
  -7  22   4        3.33       11.90     19.30 o 
  -6  22   4       17.39       21.18     17.23 o 
  -5  22   4       35.71       51.83     15.75 o 
  -4  22   4      125.74      142.32     21.74 o 
  -3  22   4       76.01       90.59     17.50 o 
  -2  22   4      716.01      680.34     32.91 o 
  -1  22   4     1238.21     1198.25     44.45 o 
   0  22   4      464.51      442.71     25.05 o 
   1  22   4       16.53       22.24     10.40 o 
   2  22   4        3.02        9.21     10.23 o 
   3  22   4       15.36       19.82     10.57 o 
   4  22   4      106.90       99.76     17.40 o 
   5  22   4        2.39       13.10     13.34 o 
   6  22   4       21.44       34.45     15.98 o 
  -8  23   4       55.26       48.18     22.48 o 
  -7  23   4        3.06        3.88     17.72 o 
  -6  23   4       10.93        1.92     15.25 o 
  -5  23   4       78.60       72.49     18.08 o 
  -4  23   4        6.19        5.04     10.99 o 
  -3  23   4      588.43      577.58     32.65 o 
  -2  23   4      509.54      496.37     41.21 o 
  -1  23   4      459.79      446.09     29.54 o 
   0  23   4       71.87       67.12     16.20 o 
   1  23   4        4.40        6.03      8.97 o 
   2  23   4       55.31       77.99     16.14 o 
   3  23   4       90.30       94.81     17.54 o 
   4  23   4        1.65       10.81     10.76 o 
   5  23   4      157.04      204.64     29.16 o 
   6  23   4        0.09       13.49     14.98 o 
  -7  24   4        1.33        8.29     15.76 o 
  -6  24   4        3.86        0.00     14.81 o 
  -5  24   4        1.28        0.00     10.76 o 
  -4  24   4       63.16       65.66     16.14 o 
  -3  24   4       33.82       21.91     12.33 o 
  -2  24   4      153.60      141.12     28.30 o 
  -1  24   4      143.16      145.77     21.29 o 
   0  24   4       15.88        4.16     10.54 o 
   1  24   4      544.89      484.33     27.94 o 
   2  24   4        5.14        9.64     10.40 o 
   3  24   4       50.00       58.55     14.28 o 
   4  24   4      287.40      321.99     28.17 o 
   5  24   4       35.34       56.78     18.28 o 
   6  24   4       48.18       70.55     20.34 o 
  -7  25   4      219.96      225.26     35.91 o 
  -6  25   4       16.30       25.39     18.72 o 
  -5  25   4      157.10      187.81     27.12 o 
  -4  25   4      352.40      354.79     31.04 o 
  -3  25   4       84.36      102.43     18.78 o 
  -2  25   4       27.99       29.70     17.74 o 
  -1  25   4      106.08      117.03     27.68 o 
   0  25   4       54.83       52.84     15.76 o 
   1  25   4       85.76       79.95     17.96 o 
   2  25   4       24.67       22.54     11.71 o 
   3  25   4        0.01        3.28      9.83 o 
   4  25   4        1.36        8.45     11.91 o 
   5  25   4       34.87       73.01     21.02 o 
  -7  26   4        7.85        7.12     15.72 o 
  -6  26   4       18.00       20.64     17.81 o 
  -5  26   4       73.55       79.09     19.70 o 
  -4  26   4        2.29        5.43     10.65 o 
  -3  26   4        6.35        0.00     14.67 o 
  -2  26   4        1.15        5.88     13.40 o 
  -1  26   4      100.57      133.16     28.35 o 
   0  26   4      333.29      357.38     31.11 o 
   1  26   4      524.25      509.91     33.11 o 
   2  26   4       98.40       83.94     18.79 o 
   3  26   4       70.06       88.61     17.22 o 
   4  26   4      162.84      189.54     23.85 o 
   5  26   4       98.59      112.80     23.58 o 
  -6  27   4       23.96       36.23     19.08 o 
  -5  27   4        6.78       16.26     13.26 o 
  -4  27   4       98.84      103.50     20.65 o 
  -3  27   4        7.47       16.42     15.74 o 
  -2  27   4        0.21        0.00     13.28 o 
  -1  27   4        0.77        1.77     16.05 o 
   0  27   4       28.69       43.37     19.89 o 
   1  27   4      119.46      121.77     20.86 o 
   2  27   4      373.90      360.77     32.33 o 
   3  27   4      180.56      203.42     26.95 o 
   4  27   4       56.62       69.92     17.64 o 
  -6  28   4       66.81       85.34     24.48 o 
  -5  28   4      134.01      147.45     25.24 o 
  -4  28   4       10.45       11.05     17.82 o 
  -3  28   4       16.53       29.56     18.69 o 
  -2  28   4       17.26        8.57     15.58 o 
  -1  28   4        5.74       16.39     15.29 o 
   0  28   4        0.61       12.92     14.63 o 
   1  28   4        0.97       11.02     11.57 o 
   2  28   4       15.67       29.53     14.52 o 
   3  28   4        0.04        0.00     12.72 o 
   4  28   4        0.65       13.54     14.98 o 
  -5  29   4       61.70       83.66     20.08 o 
  -4  29   4       34.35       63.75     23.74 o 
  -3  29   4       13.10       29.08     19.68 o 
  -2  29   4       81.93      128.79     29.70 o 
  -1  29   4       50.31       84.88     25.77 o 
   0  29   4       19.46       26.62     18.63 o 
   1  29   4      108.35      137.92     22.95 o 
   2  29   4      293.72      284.64     31.56 o 
   3  29   4       71.02       89.45     20.16 o 
  -4  30   4       39.87       70.79     25.61 o 
  -3  30   4       36.70       37.82     20.79 o 
  -2  30   4       68.54       98.01     27.70 o 
  -1  30   4        4.10        5.01     18.37 o 
   0  30   4        6.77       11.04     17.25 o 
   1  30   4       36.20       59.26     22.11 o 
   2  30   4       10.27       27.77     16.63 o 
   3  30   4       13.78       23.24     14.47 o 
  -4  31   4        2.73       27.05     19.97 o 
  -3  31   4       32.27       32.19     21.01 o 
  -2  31   4        0.70        0.00     15.60 o 
  -1  31   4       24.84       42.54     21.76 o 
   0  31   4        1.20       12.25     17.19 o 
   1  31   4        4.53       17.61     16.92 o 
   2  31   4        0.09       14.33     14.06 o 
  -3  32   4       14.90       29.91     22.40 o 
  -2  32   4       10.89       16.86     20.37 o 
  -1  32   4       45.88       55.51     22.22 o 
   0  32   4      113.08      152.40     33.45 o 
   1  32   4       50.70       73.45     24.47 o 
  -9   0   5        0.03        2.56     14.31 o 
  -7   0   5       22.18       27.65     18.75 o 
  -5   0   5        8.71        5.01     11.88 o 
  -3   0   5    20370.36    20600.65    249.44 o 
  -1   0   5      117.74      124.43      8.44 o 
   1   0   5      162.72      132.17     18.76 o 
   3   0   5       84.83       97.89     18.46 o 
   5   0   5      272.69      278.74     28.98 o 
   7   0   5        8.57       11.69     30.99 o 
 -10   1   5       34.00       37.22     15.66 o 
  -9   1   5        1.23        0.00      9.71 o 
  -8   1   5       47.42       49.92     14.05 o 
  -7   1   5       37.57       53.81     12.77 o 
  -6   1   5        4.81        2.82      8.92 o 
  -5   1   5       55.75       51.74     13.03 o 
  -4   1   5       40.81       28.96     10.59 o 
  -3   1   5     5499.27     5387.25     66.86 o 
  -2   1   5      122.26       93.57      9.49 o 
  -1   1   5       13.47       17.60      4.18 o 
   0   1   5       63.59       74.32     10.40 o 
   1   1   5       44.50       88.72     11.29 o 
   2   1   5      216.69      260.70     10.53 o 
   3   1   5        0.81        2.01      5.72 o 
   4   1   5       36.61       31.80     10.00 o 
   5   1   5      690.40      616.95     39.42 o 
   6   1   5      313.48      267.71     41.64 o 
   7   1   5        0.12       12.70     20.53 o 
   8   1   5        3.08       17.07     36.38 o 
 -10   2   5       16.94       40.90     15.38 o 
  -9   2   5        0.11        7.56     11.03 o 
  -8   2   5       33.13       35.85     13.18 o 
  -7   2   5       42.53       37.70     11.24 o 
  -6   2   5      255.50      223.63     19.79 o 
  -5   2   5       90.99       88.27     13.34 o 
  -4   2   5      176.28      199.21     16.43 o 
  -3   2   5     3786.08     3697.29    166.00 o 
  -2   2   5       12.63       14.94      5.74 o 
  -1   2   5        5.39        4.79      3.45 o 
   0   2   5       14.26       16.17      6.35 o 
   1   2   5     4300.30     4492.87    108.17 o 
   2   2   5      229.90      234.20     16.87 o 
   3   2   5       34.52       37.68      9.11 o 
   4   2   5      603.83      578.82     25.33 o 
   5   2   5      142.19      146.06     21.59 o 
   6   2   5      270.88      270.63     28.96 o 
   7   2   5        0.85       11.24     23.94 o 
   8   2   5       88.06       88.34     47.14 o 
 -10   3   5      100.76       92.72     30.72 o 
  -9   3   5       16.55       11.51     10.22 o 
  -8   3   5       34.39       30.29     12.35 o 
  -7   3   5        0.39        0.00      8.06 o 
  -6   3   5      248.80      218.78     19.54 o 
  -5   3   5        2.82        0.00      6.40 o 
  -4   3   5      511.80      525.27     22.99 o 
  -3   3   5     5398.33     5419.10    133.35 o 
  -2   3   5      530.97      466.18     23.24 o 
  -1   3   5      110.65      112.85      7.91 o 
   0   3   5     1357.28     1393.88     33.54 o 
   1   3   5     1600.64     1691.22     55.65 o 
   2   3   5     4064.54     4398.03     95.82 o 
   3   3   5        7.61       10.46      6.50 o 
   4   3   5       47.97       67.67     12.12 o 
   5   3   5        2.78        2.90     10.41 o 
   6   3   5      980.12      901.15     44.50 o 
   7   3   5       15.55       21.71     30.99 o 
   8   3   5        0.16        0.37     33.04 o 
 -10   4   5       73.29       91.60     24.06 o 
  -9   4   5       22.40       20.65     14.43 o 
  -8   4   5      159.41      175.40     21.31 o 
  -7   4   5      346.85      331.24     23.43 o 
  -6   4   5      658.89      614.77     28.17 o 
  -5   4   5       13.82       14.21      8.09 o 
  -4   4   5      265.52      238.31     17.61 o 
  -3   4   5       30.05       19.14      7.90 o 
  -2   4   5      135.28      149.95     11.44 o 
  -1   4   5      207.59      200.10     10.15 o 
   0   4   5       85.28       80.44      5.14 o 
   1   4   5      731.26      819.24     29.28 o 
   2   4   5     1222.37     1238.08     26.91 o 
   3   4   5       18.51       26.91      8.11 o 
   4   4   5      804.41      724.48     32.47 o 
   5   4   5      189.91      217.34     25.52 o 
   6   4   5      871.59      786.80     42.18 o 
   7   4   5        0.17        0.00     28.40 o 
   8   4   5      166.30      127.87     56.42 o 
 -10   5   5        5.73       15.73     15.19 o 
  -9   5   5        0.94        3.60     12.62 o 
  -8   5   5       32.81       38.77     12.91 o 
  -7   5   5       23.91       33.31     11.81 o 
  -6   5   5      330.33      334.50     22.78 o 
  -5   5   5       64.60       66.68     11.86 o 
  -4   5   5      583.05      514.13     23.76 o 
  -3   5   5        0.75        0.00      5.10 o 
  -2   5   5      313.56      336.24     18.63 o 
  -1   5   5      521.36      493.71     17.22 o 
   0   5   5       96.53      101.95     11.72 o 
   1   5   5      546.79      511.70     16.43 o 
   2   5   5      872.15      862.39     31.54 o 
   3   5   5        0.97        4.72      6.16 o 
   4   5   5       18.14       24.32     11.06 o 
   5   5   5      238.62      265.50     27.11 o 
   6   5   5      202.36      203.19     32.14 o 
   7   5   5        5.10       13.71     15.39 o 
   8   5   5        6.35       21.71     41.94 o 
 -10   6   5       44.44       48.84     20.41 o 
  -9   6   5        8.92        9.92     12.87 o 
  -8   6   5        2.52        1.50      9.23 o 
  -7   6   5      545.62      515.45     28.42 o 
  -6   6   5       29.19       34.59     11.15 o 
  -5   6   5       17.78       15.63      7.98 o 
  -4   6   5      164.32      153.48     15.32 o 
  -3   6   5     1773.38     1805.30     84.56 o 
  -2   6   5       13.75       16.09      5.87 o 
  -1   6   5        0.59        0.00      3.59 o 
   0   6   5     1172.38     1211.07     26.12 o 
   1   6   5     1798.74     1872.39     41.92 o 
   2   6   5      272.01      296.19     13.88 o 
   3   6   5       58.35       58.91      8.94 o 
   4   6   5        5.25        1.36      8.79 o 
   5   6   5      161.59      180.92     23.92 o 
   6   6   5        3.11       12.96     16.51 o 
   7   6   5        5.78       13.16     17.72 o 
   8   6   5       13.13       16.15     38.79 o 
 -10   7   5        0.43        0.00     12.45 o 
  -9   7   5       17.49       14.10     14.16 o 
  -8   7   5       71.54       61.77     19.66 o 
  -7   7   5      393.25      403.37     26.47 o 
  -6   7   5      159.75      168.08     18.77 o 
  -5   7   5        0.59        9.52      7.64 o 
  -4   7   5      406.52      417.03     30.10 o 
  -3   7   5      142.94      147.24     14.39 o 
  -2   7   5      255.68      238.63     13.82 o 
  -1   7   5      756.07      713.25     20.05 o 
   0   7   5      531.21      537.19     18.87 o 
   1   7   5     3152.32     3198.99     70.76 o 
   2   7   5      102.45      117.90     12.16 o 
   3   7   5       10.70       13.72      6.13 o 
   4   7   5      755.70      733.51     35.21 o 
   5   7   5     1089.67     1093.73     59.75 o 
   6   7   5      139.54      142.18     29.02 o 
   7   7   5       35.34       40.36     20.96 o 
   8   7   5        3.92       20.60     35.63 o 
 -10   8   5       31.64       31.90     15.56 o 
  -9   8   5       33.72       42.74     18.81 o 
  -8   8   5       90.08       97.21     22.38 o 
  -7   8   5       38.89       33.78     11.40 o 
  -6   8   5       90.06       87.63     14.66 o 
  -5   8   5        0.00        4.03      6.84 o 
  -4   8   5      263.90      254.90     18.51 o 
  -3   8   5      483.69      479.52     20.08 o 
  -2   8   5        2.41        5.43      4.19 o 
  -1   8   5      101.65      108.25      8.74 o 
   0   8   5      661.97      726.04     17.28 o 
   1   8   5      594.25      596.83     17.73 o 
   2   8   5      291.73      314.45     14.64 o 
   3   8   5        3.32        8.60      6.79 o 
   4   8   5       14.05       18.74     14.62 o 
   5   8   5     1622.85     1586.03     71.26 o 
   6   8   5       96.01      136.42     28.43 o 
   7   8   5      140.81      188.35     35.22 o 
   8   8   5       12.24       47.46     23.00 o 
 -10   9   5       12.71       18.88     15.93 o 
  -9   9   5        0.62        5.93     13.44 o 
  -8   9   5       94.55       78.53     21.57 o 
  -7   9   5       89.25       90.68     21.45 o 
  -6   9   5      411.73      382.62     24.61 o 
  -5   9   5       18.07       23.22      9.21 o 
  -4   9   5      712.99      672.29     27.79 o 
  -3   9   5       45.28       42.51      8.80 o 
  -2   9   5      165.28      163.20     11.03 o 
  -1   9   5       38.77       45.72      6.68 o 
   0   9   5      590.99      546.35     16.75 o 
   1   9   5      923.33      939.38     22.08 o 
   2   9   5     2204.59     2099.57     58.63 o 
   3   9   5       47.80       45.97     10.25 o 
   4   9   5     1084.15     1053.86     62.27 o 
   5   9   5       43.16       55.11     20.94 o 
   6   9   5        0.57        6.86     14.55 o 
   7   9   5       15.14       32.19     20.05 o 
   8   9   5        3.89       29.81     20.14 o 
 -10  10   5        2.95       19.35     14.92 o 
  -9  10   5        0.71       23.91     15.06 o 
  -8  10   5        3.55        9.10     12.12 o 
  -7  10   5      227.86      244.51     41.02 o 
  -6  10   5       82.09       93.14     15.83 o 
  -5  10   5       18.57       30.83     10.43 o 
  -4  10   5        4.94       12.18      7.98 o 
  -3  10   5      173.99      180.98     14.59 o 
  -2  10   5       24.66       37.15      6.86 o 
  -1  10   5       48.41       50.57      7.14 o 
   0  10   5     1741.43     1735.43     30.33 o 
   1  10   5      443.57      480.86     15.08 o 
   2  10   5      145.37      156.83     14.20 o 
   3  10   5        9.64        2.25      7.99 o 
   4  10   5      253.08      221.93     31.79 o 
   5  10   5     1753.04     1721.94     74.76 o 
   6  10   5       17.32       31.11     17.99 o 
   7  10   5       15.23       22.38     18.76 o 
   8  10   5       54.91       70.94     26.90 o 
 -10  11   5       17.99        7.25     14.53 o 
  -9  11   5        0.35        0.00     12.71 o 
  -8  11   5       38.60       25.53     14.73 o 
  -7  11   5       34.28       64.10     19.15 o 
  -6  11   5      964.27      954.59     38.01 o 
  -5  11   5      190.10      198.64     19.39 o 
  -4  11   5      613.69      605.01     36.93 o 
  -3  11   5      439.49      434.65     17.52 o 
  -2  11   5     1206.61     1156.99     36.23 o 
  -1  11   5      133.23      125.67     10.42 o 
   0  11   5     2074.13     2126.11     34.58 o 
   1  11   5      209.03      236.88     11.48 o 
   2  11   5      229.67      225.41     15.49 o 
   3  11   5       57.23       64.70     14.60 o 
   4  11   5      232.67      260.57     34.01 o 
   5  11   5      465.42      484.18     43.77 o 
   6  11   5       59.14       69.97     24.21 o 
   7  11   5        2.39       15.85     18.13 o 
   8  11   5       35.18       65.52     27.12 o 
 -10  12   5        4.45       16.31     15.65 o 
  -9  12   5        0.62        6.00     14.38 o 
  -8  12   5       81.10       98.84     24.68 o 
  -7  12   5      881.22      932.54     67.74 o 
  -6  12   5        1.59        7.46     11.73 o 
  -5  12   5      237.19      241.59     20.51 o 
  -4  12   5       45.84       49.14     11.31 o 
  -3  12   5      385.55      375.30     17.51 o 
  -2  12   5       22.32       22.36      6.18 o 
  -1  12   5       60.84       67.37      8.66 o 
   0  12   5       45.08       49.45      7.66 o 
   1  12   5     1427.96     1413.64     42.69 o 
   2  12   5      173.16      168.71     14.93 o 
   3  12   5      131.60      146.66     19.30 o 
   4  12   5      465.55      403.46     39.51 o 
   5  12   5       56.62       69.93     23.11 o 
   6  12   5       79.94       86.45     25.28 o 
   7  12   5        3.05       18.55     20.97 o 
   8  12   5        4.09       15.58     21.87 o 
  -9  13   5       23.33       24.87     16.51 o 
  -8  13   5       60.75       73.73     22.75 o 
  -7  13   5      178.06      208.65     31.43 o 
  -6  13   5       71.86       58.52     18.56 o 
  -5  13   5       86.77       81.97     14.85 o 
  -4  13   5      386.85      363.73     22.38 o 
  -3  13   5      168.58      191.04     13.77 o 
  -2  13   5        0.56        3.41      4.71 o 
  -1  13   5       92.56      109.45     10.36 o 
   0  13   5      104.26      108.48     10.32 o 
   1  13   5      147.30      164.64     14.98 o 
   2  13   5      113.51      119.52     13.63 o 
   3  13   5      437.84      417.36     27.45 o 
   4  13   5      348.89      345.76     39.32 o 
   5  13   5      301.97      326.56     40.24 o 
   6  13   5        1.49        6.61     14.04 o 
   7  13   5        0.08        1.49     18.88 o 
  -9  14   5        1.54        0.00     13.52 o 
  -8  14   5      276.74      299.50     38.44 o 
  -7  14   5       62.21       90.43     23.74 o 
  -6  14   5        0.06        0.00     12.15 o 
  -5  14   5      259.80      273.71     22.06 o 
  -4  14   5      512.70      496.67     25.83 o 
  -3  14   5      229.46      259.08     15.33 o 
  -2  14   5       37.05       47.19      8.33 o 
  -1  14   5        3.96        0.00      4.49 o 
   0  14   5       28.78       23.10      6.33 o 
   1  14   5      926.63      869.72     29.16 o 
   2  14   5     1401.56     1309.54     42.75 o 
   3  14   5     2235.92     2021.42     57.72 o 
   4  14   5       28.77       41.65     18.99 o 
   5  14   5       13.66       18.74     15.35 o 
   6  14   5       52.66       52.81     21.88 o 
   7  14   5        0.54        1.96     18.70 o 
  -9  15   5       76.11       96.98     26.56 o 
  -8  15   5      192.19      185.64     31.93 o 
  -7  15   5      143.67      177.97     29.90 o 
  -6  15   5       47.05       56.81     18.93 o 
  -5  15   5      327.01      343.09     32.11 o 
  -4  15   5        4.10        2.93      6.67 o 
  -3  15   5      478.41      467.49     19.22 o 
  -2  15   5     1041.21     1013.34     31.90 o 
  -1  15   5      165.79      156.76     12.46 o 
   0  15   5      648.67      577.92     19.81 o 
   1  15   5       94.68       93.76     13.26 o 
   2  15   5       85.46       98.79     13.91 o 
   3  15   5       28.48       28.93     12.20 o 
   4  15   5       45.11       45.63     20.02 o 
   5  15   5       20.92       34.79     17.71 o 
   6  15   5        3.12       34.61     21.52 o 
   7  15   5       24.29       48.75     22.64 o 
  -9  16   5        3.89       14.00     15.16 o 
  -8  16   5      241.74      284.00     42.41 o 
  -7  16   5       45.15       45.71     18.57 o 
  -6  16   5      121.91      133.52     26.03 o 
  -5  16   5       80.14       86.14     21.09 o 
  -4  16   5      210.63      206.74     17.86 o 
  -3  16   5       75.54       93.00     11.51 o 
  -2  16   5       67.26       66.85      9.58 o 
  -1  16   5        4.95        5.27      5.06 o 
   0  16   5        0.71        3.46      6.05 o 
   1  16   5       11.60       10.34      7.27 o 
   2  16   5       40.34       66.00     12.27 o 
   3  16   5      418.90      406.89     29.53 o 
   4  16   5      136.28      151.87     30.34 o 
   5  16   5      176.10      115.74     27.06 o 
   6  16   5      206.14      187.00     35.96 o 
   7  16   5       29.35       28.00     20.04 o 
  -9  17   5       35.97       59.88     20.99 o 
  -8  17   5      136.61      164.37     31.44 o 
  -7  17   5        0.27       13.53     13.56 o 
  -6  17   5        1.09        7.73     15.31 o 
  -5  17   5        0.04        0.00     11.45 o 
  -4  17   5      692.64      666.69     27.59 o 
  -3  17   5        1.28        6.04      6.13 o 
  -2  17   5      500.84      535.83     24.24 o 
  -1  17   5       36.05       39.72      8.06 o 
   0  17   5      201.43      189.92     17.13 o 
   1  17   5       16.52       28.58      9.05 o 
   2  17   5        6.13       13.77      7.56 o 
   3  17   5       13.82       12.78     11.48 o 
   4  17   5        3.16        0.00     11.94 o 
   5  17   5       16.01       36.62     18.27 o 
   6  17   5       33.69       48.12     22.55 o 
   7  17   5      106.84      181.01     38.82 o 
  -9  18   5       14.04       22.66     16.50 o 
  -8  18   5       70.05       83.99     23.95 o 
  -7  18   5        9.23       19.59     16.22 o 
  -6  18   5       65.91       82.05     21.55 o 
  -5  18   5       51.01       42.15     16.89 o 
  -4  18   5        3.56        6.30      9.09 o 
  -3  18   5     1587.31     1611.56     66.17 o 
  -2  18   5        2.12        7.65      6.51 o 
  -1  18   5        2.13        5.50      5.80 o 
   0  18   5      452.73      435.88     23.11 o 
   1  18   5      775.77      719.74     29.40 o 
   2  18   5       10.06        4.25      8.38 o 
   3  18   5        1.78        0.08     10.33 o 
   4  18   5      228.75      232.06     35.46 o 
   5  18   5        4.91        6.90     16.06 o 
   6  18   5      163.96      189.83     35.93 o 
   7  18   5      102.38       87.79     29.39 o 
  -8  19   5       48.70       58.51     20.95 o 
  -7  19   5       70.65       76.78     23.08 o 
  -6  19   5        2.95        8.37     13.26 o 
  -5  19   5       36.92       31.73     15.60 o 
  -4  19   5       19.39       22.09     11.18 o 
  -3  19   5     1043.30     1090.49     50.91 o 
  -2  19   5      155.65      184.16     15.14 o 
  -1  19   5        0.25        0.00      7.70 o 
   0  19   5        5.50       10.14      7.70 o 
   1  19   5      457.25      442.70     24.75 o 
   2  19   5        0.29        0.81      8.59 o 
   3  19   5       49.95       41.99     14.77 o 
   4  19   5        0.41        6.66     15.16 o 
   5  19   5      839.69      822.98     57.47 o 
   6  19   5       48.19       53.97     23.09 o 
  -8  20   5       75.50       81.06     24.47 o 
  -7  20   5      367.95      357.28     41.20 o 
  -6  20   5        7.42        7.24     13.65 o 
  -5  20   5      110.44      107.85     22.88 o 
  -4  20   5       41.67       39.16     13.30 o 
  -3  20   5        1.93        2.99      7.67 o 
  -2  20   5      263.81      252.30     17.22 o 
  -1  20   5        1.21        0.00      7.88 o 
   0  20   5      340.57      323.00     22.98 o 
   1  20   5      165.55      148.65     17.90 o 
   2  20   5       17.97       23.43     10.63 o 
   3  20   5      107.14       99.74     20.88 o 
   4  20   5       27.91       34.51     18.82 o 
   5  20   5      231.25      223.40     36.62 o 
   6  20   5       22.83        0.11     16.49 o 
  -8  21   5        0.64        0.00     13.92 o 
  -7  21   5        0.01        0.00     14.85 o 
  -6  21   5      303.99      305.25     36.70 o 
  -5  21   5      168.04      151.17     22.61 o 
  -4  21   5      413.39      434.53     29.91 o 
  -3  21   5       13.86       19.70     10.96 o 
  -2  21   5      494.94      444.44     22.97 o 
  -1  21   5      678.86      604.87     28.00 o 
   0  21   5       54.62       55.84     12.87 o 
   1  21   5       29.82       24.01     10.73 o 
   2  21   5        1.65        0.19      8.97 o 
   3  21   5        0.03        0.36     12.10 o 
   4  21   5        1.80       14.56     14.76 o 
   5  21   5        3.81       15.38     17.34 o 
   6  21   5        4.96        1.26     15.58 o 
  -8  22   5        1.16        5.69     19.86 o 
  -7  22   5       11.74       16.41     16.78 o 
  -6  22   5        0.07        0.00     11.09 o 
  -5  22   5       20.69       29.09     14.12 o 
  -4  22   5        9.32       13.17     10.48 o 
  -3  22   5        4.09        0.00      8.76 o 
  -2  22   5       74.65       94.46     17.66 o 
  -1  22   5      127.16      128.18     17.07 o 
   0  22   5      180.11      168.70     19.75 o 
   1  22   5       14.06       13.42     10.16 o 
   2  22   5       30.65       45.78     13.30 o 
   3  22   5       73.79       77.36     19.25 o 
   4  22   5      144.08      174.18     32.92 o 
   5  22   5        4.94       18.25     18.50 o 
   6  22   5       15.76       15.23     18.18 o 
  -7  23   5        2.65       11.32     14.39 o 
  -6  23   5       27.92       58.79     20.21 o 
  -5  23   5       76.14       93.03     19.04 o 
  -4  23   5      233.34      236.61     25.45 o 
  -3  23   5       12.20        9.82     10.49 o 
  -2  23   5      108.80      138.56     27.82 o 
  -1  23   5      558.26      517.90     31.98 o 
   0  23   5       15.93       17.39     10.80 o 
   1  23   5        4.34       12.90      9.86 o 
   2  23   5       23.53       43.65     13.61 o 
   3  23   5       26.25       29.39     15.40 o 
   4  23   5        0.01        5.35     15.99 o 
   5  23   5        2.15       13.54     18.81 o 
  -7  24   5       65.25       92.91     46.77 o 
  -6  24   5        9.20        5.53     14.48 o 
  -5  24   5       21.90       34.23     14.65 o 
  -4  24   5        1.18        8.15     10.53 o 
  -3  24   5       13.07       14.65     14.92 o 
  -2  24   5      264.34      301.47     36.31 o 
  -1  24   5      115.96      112.77     20.53 o 
   0  24   5       19.46       29.27     13.94 o 
   1  24   5      237.98      257.20     23.70 o 
   2  24   5        1.11        0.00      9.76 o 
   3  24   5       22.88       19.46     14.16 o 
   4  24   5      266.53      227.82     37.34 o 
   5  24   5      222.41      240.26     41.40 o 
  -7  25   5       82.54      102.44     25.63 o 
  -6  25   5       95.99      114.57     27.05 o 
  -5  25   5       11.33       18.27     12.40 o 
  -4  25   5       63.61       67.73     16.85 o 
  -3  25   5       64.97       64.09     22.59 o 
  -2  25   5      193.87      208.19     32.83 o 
  -1  25   5      167.04      189.05     23.98 o 
   0  25   5       11.09       23.17     13.63 o 
   1  25   5      157.03      187.42     27.52 o 
   2  25   5       47.05       59.63     14.31 o 
   3  25   5       22.65       36.96     16.36 o 
   4  25   5       67.50       85.11     26.10 o 
   5  25   5       66.09      105.73     31.26 o 
  -6  26   5       43.23       47.78     19.57 o 
  -5  26   5       10.83       17.86     13.26 o 
  -4  26   5      148.40      158.80     22.89 o 
  -3  26   5      259.84      320.51     40.11 o 
  -2  26   5      113.47      148.38     29.65 o 
  -1  26   5       27.41       41.55     18.82 o 
   0  26   5       11.91       19.80     13.16 o 
   1  26   5      187.88      205.61     26.19 o 
   2  26   5      223.93      237.75     29.10 o 
   3  26   5        1.86        7.53     13.39 o 
   4  26   5       15.09       38.94     21.36 o 
  -6  27   5       74.13       62.98     23.29 o 
  -5  27   5       53.94       56.66     17.45 o 
  -4  27   5        3.07        3.78     16.73 o 
  -3  27   5       13.31       54.66     20.52 o 
  -2  27   5       14.25       15.16     19.12 o 
  -1  27   5        3.77       13.57     15.62 o 
   0  27   5      151.25      150.91     22.73 o 
   1  27   5       33.19       46.80     16.22 o 
   2  27   5       31.50       42.96     19.97 o 
   3  27   5       77.85       83.59     24.70 o 
   4  27   5       26.88       37.09     22.92 o 
  -5  28   5       33.06       58.74     17.61 o 
  -4  28   5        0.57        6.25     17.48 o 
  -3  28   5        0.56       14.09     16.18 o 
  -2  28   5       16.47       24.54     18.17 o 
  -1  28   5        9.80       21.20     18.09 o 
   0  28   5       41.85       42.52     20.80 o 
   1  28   5       17.36       20.68     13.87 o 
   2  28   5       22.90       36.84     19.93 o 
   3  28   5       16.38       21.90     21.90 o 
  -5  29   5       20.14       44.90     21.57 o 
  -4  29   5       23.08       41.15     21.39 o 
  -3  29   5        2.46       13.04     18.62 o 
  -2  29   5       83.80      114.40     29.17 o 
  -1  29   5      223.68      273.43     38.20 o 
   0  29   5      127.25      199.09     33.56 o 
   1  29   5        0.12       22.94     13.96 o 
   2  29   5      176.66      214.65     34.35 o 
   3  29   5      140.54      192.09     46.77 o 
  -4  30   5        0.74       13.66     17.09 o 
  -3  30   5       18.87       48.82     22.70 o 
  -2  30   5       12.81       30.82     19.48 o 
  -1  30   5        1.22       12.05     17.34 o 
   0  30   5        9.15       19.95     18.23 o 
   1  30   5       36.18       61.25     17.31 o 
   2  30   5       20.15       50.99     20.39 o 
  -3  31   5       14.63       39.21     19.90 o 
  -2  31   5        6.00        5.50     18.30 o 
  -1  31   5       13.29       18.70     17.31 o 
   0  31   5       40.44       71.93     24.65 o 
   1  31   5       90.68      127.65     29.53 o 
 -10   0   6      108.15      131.01     26.93 o 
  -8   0   6        0.25        0.08     11.43 o 
  -6   0   6      940.20      870.63     57.35 o 
  -4   0   6        1.26        0.00     11.32 o 
  -2   0   6    12629.24    14098.72    487.28 o 
   0   0   6      141.85      145.25     21.13 o 
   2   0   6      602.43      664.29     38.92 o 
   4   0   6       31.62       33.72     16.48 o 
   6   0   6        7.19        8.35     29.51 o 
 -10   1   6        9.60        8.67     12.38 o 
  -9   1   6       22.42       38.61     12.20 o 
  -8   1   6        0.06        4.66      9.21 o 
  -7   1   6      105.11      105.53     17.03 o 
  -6   1   6     1241.52     1042.86     37.05 o 
  -5   1   6       39.81       31.67      9.95 o 
  -4   1   6      106.35      104.39     13.72 o 
  -3   1   6      204.66      181.84     14.56 o 
  -2   1   6       48.58       37.74      8.12 o 
  -1   1   6      729.61      749.99     35.79 o 
   0   1   6        3.13        1.12      5.40 o 
   1   1   6       34.19       31.54      8.53 o 
   2   1   6        0.34        7.15      6.61 o 
   3   1   6        0.02        0.00      6.87 o 
   4   1   6        0.00        0.00      7.88 o 
   5   1   6        6.96       10.66     13.01 o 
   6   1   6      197.86      214.55     39.90 o 
   7   1   6       87.31       97.69     33.15 o 
   8   1   6        7.09        6.12     33.78 o 
 -10   2   6       84.25      106.95     21.98 o 
  -9   2   6        7.61        3.17     10.42 o 
  -8   2   6        0.43        6.79      9.64 o 
  -7   2   6        8.20       16.61     10.46 o 
  -6   2   6        0.54        1.41      7.19 o 
  -5   2   6      121.70      108.12     15.14 o 
  -4   2   6        8.78       10.35      7.14 o 
  -3   2   6        7.53        4.06      5.48 o 
  -2   2   6     8850.14     8932.52    227.73 o 
  -1   2   6     1128.44     1083.07     41.95 o 
   0   2   6        1.04        1.41      5.31 o 
   1   2   6      195.96      189.78     16.58 o 
   2   2   6        3.69        8.14      6.37 o 
   3   2   6      397.08      382.65     22.65 o 
   4   2   6       32.97       31.80     10.35 o 
   5   2   6      617.20      577.15     37.70 o 
   6   2   6       10.16        1.08     18.60 o 
   7   2   6      110.22      138.27     52.34 o 
 -10   3   6        6.68        2.85     16.05 o 
  -9   3   6      133.73      145.46     29.17 o 
  -8   3   6       41.73       43.70     13.70 o 
  -7   3   6      486.48      439.79     26.73 o 
  -6   3   6       82.67      102.83     16.13 o 
  -5   3   6      557.84      496.76     24.74 o 
  -4   3   6       47.21       48.81     10.72 o 
  -3   3   6      852.34      780.19     27.10 o 
  -2   3   6        0.74        0.56      5.23 o 
  -1   3   6      595.11      569.51     30.27 o 
   0   3   6      219.16      245.09     17.20 o 
   1   3   6      211.18      250.66     18.47 o 
   2   3   6      143.83      147.68     15.63 o 
   3   3   6       22.10       20.87      8.46 o 
   4   3   6       14.35        9.55      9.43 o 
   5   3   6        0.13        0.00     11.53 o 
   6   3   6      100.02       79.87     20.51 o 
   7   3   6        5.95       56.61     35.26 o 
   8   3   6        0.01       10.02     36.93 o 
 -10   4   6       33.07       51.49     19.41 o 
  -9   4   6       18.84       33.78     13.44 o 
  -8   4   6       13.17       13.04      9.94 o 
  -7   4   6        4.70        0.00      8.43 o 
  -6   4   6      323.84      322.94     23.08 o 
  -5   4   6       15.99        4.30      7.38 o 
  -4   4   6       43.50       38.64     10.04 o 
  -3   4   6       75.10       92.64     12.38 o 
  -2   4   6     2308.30     2385.44     75.28 o 
  -1   4   6      849.54      841.11     38.12 o 
   0   4   6      210.40      214.51     16.62 o 
   1   4   6     2113.45     2093.65     44.85 o 
   2   4   6      103.50      106.85     14.17 o 
   3   4   6     1073.36     1015.71     34.38 o 
   4   4   6       56.34       55.91     15.83 o 
   5   4   6      774.62      778.15     42.60 o 
   6   4   6       76.31       77.84     25.31 o 
   7   4   6      167.93      218.63     61.99 o 
   8   4   6        1.29       33.22     38.79 o 
 -10   5   6        2.41        7.87     14.08 o 
  -9   5   6        1.90        8.70     13.24 o 
  -8   5   6        4.40       10.58      9.16 o 
  -7   5   6      115.18      131.06     19.08 o 
  -6   5   6       29.69       28.07     11.03 o 
  -5   5   6      497.90      421.34     26.39 o 
  -4   5   6       45.76       44.72     10.14 o 
  -3   5   6      202.37      204.76     16.51 o 
  -2   5   6     1201.34     1228.40     56.93 o 
  -1   5   6       27.79       34.07      8.54 o 
   0   5   6       15.79       33.55      8.68 o 
   1   5   6       47.60       59.98     10.75 o 
   2   5   6      679.63      629.61     27.80 o 
   3   5   6      294.37      295.42     20.48 o 
   4   5   6       38.77       29.74     13.72 o 
   5   5   6       60.07       74.51     23.51 o 
   6   5   6      420.07      434.41     43.27 o 
   7   5   6       82.87      126.02     51.41 o 
   8   5   6        7.43       54.19     39.90 o 
 -10   6   6      188.39      232.63     55.03 o 
  -9   6   6       73.10       80.79     21.54 o 
  -8   6   6        2.72        2.83      8.73 o 
  -7   6   6       66.96       75.90     15.33 o 
  -6   6   6      358.05      357.49     23.77 o 
  -5   6   6      125.02       97.62     14.66 o 
  -4   6   6      190.86      189.40     17.39 o 
  -3   6   6      292.88      298.79     22.61 o 
  -2   6   6      629.19      629.69     21.47 o 
  -1   6   6       94.32      113.03     13.16 o 
   0   6   6        3.17       12.37      6.40 o 
   1   6   6       31.31       25.11      8.21 o 
   2   6   6      130.04      156.75     16.05 o 
   3   6   6      622.91      580.60     25.97 o 
   4   6   6      108.08      113.32     19.57 o 
   5   6   6        5.48        2.30     16.27 o 
   6   6   6      166.38      208.64     35.14 o 
   7   6   6        3.93       35.98     20.05 o 
   8   6   6        0.12       29.14     34.89 o 
 -10   7   6        5.83        1.00     12.04 o 
  -9   7   6       89.12      105.98     24.86 o 
  -8   7   6        0.52        0.00      9.36 o 
  -7   7   6       76.84       76.53     16.01 o 
  -6   7   6      276.96      247.94     22.62 o 
  -5   7   6      140.39      140.38     17.02 o 
  -4   7   6      133.23      131.50     16.03 o 
  -3   7   6      424.79      472.01     44.90 o 
  -2   7   6     1346.01     1268.52     57.61 o 
  -1   7   6        8.15       11.18      7.34 o 
   0   7   6        6.44        8.44      6.46 o 
   1   7   6      166.51      191.18     16.87 o 
   2   7   6     1606.93     1602.80     84.04 o 
   3   7   6      284.74      260.76     24.30 o 
   4   7   6      131.90      144.35     27.66 o 
   5   7   6       48.84       54.40     22.21 o 
   6   7   6      112.72      129.68     29.70 o 
   7   7   6       56.64       61.09     25.48 o 
 -10   8   6       68.91       83.21     30.53 o 
  -9   8   6       65.90       76.42     34.34 o 
  -8   8   6        1.05        3.53     11.12 o 
  -7   8   6       64.98       66.00     15.03 o 
  -6   8   6      723.74      651.14     30.86 o 
  -5   8   6       13.58       13.79      9.18 o 
  -4   8   6      197.80      218.57     20.84 o 
  -3   8   6        2.53        2.36      5.26 o 
  -2   8   6     1339.29     1297.48     45.03 o 
  -1   8   6      520.53      508.59     19.38 o 
   0   8   6      125.23      160.36     15.41 o 
   1   8   6      426.51      385.87     20.94 o 
   2   8   6       21.43       31.48      8.96 o 
   3   8   6     1110.55      950.50     40.07 o 
   4   8   6       61.22       69.47     21.98 o 
   5   8   6       85.89      107.30     26.09 o 
   6   8   6        4.40       11.38     16.03 o 
   7   8   6       69.85       78.27     27.29 o 
 -10   9   6       58.15       74.45     21.62 o 
  -9   9   6       28.61       45.65     18.37 o 
  -8   9   6        9.82       15.79     13.32 o 
  -7   9   6      134.05      159.64     20.28 o 
  -6   9   6      273.74      279.59     24.60 o 
  -5   9   6     1104.67     1156.91     76.74 o 
  -4   9   6        6.67        4.08      7.39 o 
  -3   9   6       10.22       12.95      6.53 o 
  -2   9   6      189.56      211.61     12.26 o 
  -1   9   6      252.15      232.93     11.77 o 
   0   9   6      187.99      179.76     15.69 o 
   1   9   6      609.35      615.71     31.83 o 
   2   9   6      400.43      360.65     26.17 o 
   3   9   6      867.04      777.72     63.20 o 
   4   9   6        0.79        0.00     12.29 o 
   5   9   6       56.26       47.36     21.13 o 
   6   9   6       61.60       79.81     25.41 o 
   7   9   6      114.31      153.60     34.70 o 
 -10  10   6       48.09       51.29     18.92 o 
  -9  10   6       55.18       74.37     21.35 o 
  -8  10   6       47.25       54.33     17.40 o 
  -7  10   6       79.44       94.65     17.88 o 
  -6  10   6        2.35        3.08      9.33 o 
  -5  10   6      242.00      234.26     21.12 o 
  -4  10   6       39.78       49.37     11.74 o 
  -3  10   6       35.27       40.22      9.19 o 
  -2  10   6      101.24      126.23     10.64 o 
  -1  10   6      507.08      455.79     16.34 o 
   0  10   6        8.04       10.05      8.17 o 
   1  10   6      927.11     1000.53     38.98 o 
   2  10   6      179.21      139.60     26.13 o 
   3  10   6       32.51       23.65     16.31 o 
   4  10   6      144.13      120.47     26.96 o 
   5  10   6       24.74       26.36     18.96 o 
   6  10   6        1.14       20.54     16.80 o 
   7  10   6      165.46      206.44     39.24 o 
 -10  11   6       84.98      114.10     28.18 o 
  -9  11   6       28.53       52.99     20.74 o 
  -8  11   6       22.00       30.73     16.51 o 
  -7  11   6      104.14      103.54     24.34 o 
  -6  11   6      218.30      225.48     22.83 o 
  -5  11   6      409.28      388.58     25.02 o 
  -4  11   6      375.76      339.92     21.33 o 
  -3  11   6      235.21      244.91     17.76 o 
  -2  11   6      332.89      335.30     14.99 o 
  -1  11   6      697.82      671.55     23.68 o 
   0  11   6        0.90        4.02      7.56 o 
   1  11   6      239.45      240.61     17.14 o 
   2  11   6     1074.78      945.02     96.05 o 
   3  11   6       36.03       20.69     16.14 o 
   4  11   6       14.54        7.44     14.62 o 
   5  11   6      141.84      149.86     31.92 o 
   6  11   6      359.29      382.20     45.39 o 
   7  11   6        1.98        0.00     15.78 o 
  -9  12   6        6.34       11.39     14.98 o 
  -8  12   6       97.55       92.62     24.02 o 
  -7  12   6      273.11      254.57     32.95 o 
  -6  12   6      323.32      327.04     26.78 o 
  -5  12   6        0.43        0.00      8.78 o 
  -4  12   6        3.19        0.95      7.48 o 
  -3  12   6       52.74       51.69      8.96 o 
  -2  12   6        1.00        0.00      4.56 o 
  -1  12   6      202.24      226.99     13.20 o 
   0  12   6       76.43       88.85     14.70 o 
   1  12   6       81.88       72.65     20.45 o 
   2  12   6      170.53      134.40     25.70 o 
   3  12   6      494.25      432.42     40.13 o 
   4  12   6       15.00       29.13     18.60 o 
   5  12   6        3.53       17.32     18.76 o 
   6  12   6        1.24        9.47     14.98 o 
   7  12   6       23.66       38.48     21.97 o 
  -9  13   6       21.67       51.64     20.82 o 
  -8  13   6       15.49       13.84     13.49 o 
  -7  13   6        6.45       11.06     12.78 o 
  -6  13   6      270.62      267.15     24.48 o 
  -5  13   6        0.00        1.16      8.21 o 
  -4  13   6       74.20       63.96     13.76 o 
  -3  13   6       14.95       11.01      6.28 o 
  -2  13   6      563.32      526.40     19.43 o 
  -1  13   6      672.70      632.02     20.85 o 
   0  13   6       10.13       15.62      8.72 o 
   1  13   6       15.17       24.29     14.63 o 
   2  13   6      934.47      870.27     50.23 o 
   3  13   6      101.56       87.76     25.20 o 
   4  13   6       89.54       86.58     24.84 o 
   5  13   6      155.54      147.99     31.34 o 
   6  13   6      350.63      364.63     45.61 o 
   7  13   6        0.06        2.37     18.67 o 
  -9  14   6        2.09        4.12     14.37 o 
  -8  14   6       28.28       50.19     19.71 o 
  -7  14   6      125.64      147.72     27.29 o 
  -6  14   6      124.97      143.67     26.09 o 
  -5  14   6      374.72      340.42     25.10 o 
  -4  14   6       10.31        6.90      9.55 o 
  -3  14   6        0.36        5.91      5.60 o 
  -2  14   6       32.60       32.94      7.08 o 
  -1  14   6      160.32      154.76     12.80 o 
   0  14   6      256.72      254.15     20.47 o 
   1  14   6       24.76       37.36     17.21 o 
   2  14   6      486.07      426.70     39.05 o 
   3  14   6     1028.08      925.66     54.96 o 
   4  14   6      337.77      314.82     40.08 o 
   5  14   6       95.32      131.57     30.70 o 
   6  14   6       56.12       66.91     23.78 o 
   7  14   6        8.18       13.78     20.62 o 
  -9  15   6       96.32      120.40     27.59 o 
  -8  15   6      135.89      163.74     30.86 o 
  -7  15   6        4.58       27.40     15.20 o 
  -6  15   6      136.95      118.05     23.87 o 
  -5  15   6       76.02       89.51     16.90 o 
  -4  15   6      257.79      251.53     22.00 o 
  -3  15   6       42.88       44.36      8.75 o 
  -2  15   6       12.26       20.84      6.85 o 
  -1  15   6       26.79       22.74      6.89 o 
   0  15   6       68.12       86.53     15.11 o 
   1  15   6      178.01      143.37     27.22 o 
   2  15   6     1181.00     1102.27     57.49 o 
   3  15   6      189.65      180.58     31.37 o 
   4  15   6       10.61        8.39     14.76 o 
   5  15   6        1.36        0.85     15.61 o 
   6  15   6       42.91       62.02     23.94 o 
   7  15   6       22.90       32.78     21.19 o 
  -9  16   6        0.20       12.40     15.83 o 
  -8  16   6       69.78       85.16     23.84 o 
  -7  16   6      120.75      133.80     26.71 o 
  -6  16   6        7.81        2.28     11.82 o 
  -5  16   6        0.04        0.00     10.23 o 
  -4  16   6        6.54        8.37      8.01 o 
  -3  16   6      381.18      351.04     18.10 o 
  -2  16   6        1.46        5.94      5.79 o 
  -1  16   6       66.78       73.50     10.07 o 
   0  16   6       25.18       34.19     11.58 o 
   1  16   6       44.93       62.12     20.47 o 
   2  16   6      205.95      220.74     32.88 o 
   3  16   6     1112.35     1071.54     61.48 o 
   4  16   6      154.39      204.49     33.99 o 
   5  16   6       79.77      103.84     28.27 o 
   6  16   6        0.01        0.00     15.64 o 
  -9  17   6       14.35       19.14     16.34 o 
  -8  17   6       79.47      102.27     25.18 o 
  -7  17   6       66.94       90.63     23.46 o 
  -6  17   6       18.00       17.59     13.53 o 
  -5  17   6       20.96       25.70     25.43 o 
  -4  17   6       20.30       13.52      8.94 o 
  -3  17   6      173.53      170.68     15.15 o 
  -2  17   6      272.01      287.65     17.16 o 
  -1  17   6       62.36       57.40      9.43 o 
   0  17   6      124.68      129.47     19.21 o 
   1  17   6      206.28      221.10     31.62 o 
   2  17   6       57.09       75.63     22.33 o 
   3  17   6       22.97       27.56     17.73 o 
   4  17   6      162.92      172.16     31.48 o 
   5  17   6      178.92      201.74     49.55 o 
   6  17   6      134.21      162.08     34.99 o 
  -8  18   6       24.43       32.33     17.26 o 
  -7  18   6        4.12        5.25     13.95 o 
  -6  18   6      188.20      244.77     32.96 o 
  -5  18   6        1.57        3.66     12.52 o 
  -4  18   6       70.82       75.78     13.95 o 
  -3  18   6      231.99      233.08     17.23 o 
  -2  18   6      424.86      417.13     20.85 o 
  -1  18   6       14.30       26.73      9.52 o 
   0  18   6        4.70       13.12      9.75 o 
   1  18   6       48.39       68.25     22.60 o 
   2  18   6       15.68       19.29     16.52 o 
   3  18   6      227.73      272.33     38.38 o 
   4  18   6        7.06       25.39     19.58 o 
   5  18   6        6.86       10.85     16.96 o 
   6  18   6      102.44       96.47     29.25 o 
  -8  19   6        9.95        3.54     14.22 o 
  -7  19   6        3.00        7.93     15.15 o 
  -6  19   6        3.73        3.83     14.75 o 
  -5  19   6       98.50      122.31     24.18 o 
  -4  19   6        1.64        0.00      9.77 o 
  -3  19   6       50.02       42.15     10.09 o 
  -2  19   6      227.32      224.44     16.82 o 
  -1  19   6       16.56       17.13     10.20 o 
   0  19   6       32.27       36.95     14.25 o 
   1  19   6      310.94      285.09     37.19 o 
   2  19   6      962.40      912.02     56.12 o 
   3  19   6       60.63       68.84     23.19 o 
   4  19   6        6.35        1.14     16.87 o 
   5  19   6      117.49      123.86     29.86 o 
   6  19   6      400.49      430.94     53.55 o 
  -8  20   6        0.36        0.00     13.87 o 
  -7  20   6        2.22        3.09     13.31 o 
  -6  20   6       77.37       86.51     22.27 o 
  -5  20   6      301.61      283.78     32.46 o 
  -4  20   6      164.95      165.62     21.37 o 
  -3  20   6      450.47      426.58     23.27 o 
  -2  20   6       22.01       11.18     10.12 o 
  -1  20   6      378.65      382.46     24.43 o 
   0  20   6       52.12       46.60     15.66 o 
   1  20   6       11.91        5.62     15.08 o 
   2  20   6      102.07       90.98     24.97 o 
   3  20   6       63.70       67.83     24.21 o 
   4  20   6       23.37       47.56     21.29 o 
   5  20   6        8.26       25.87     18.19 o 
  -8  21   6        8.93        8.78     14.28 o 
  -7  21   6       29.08       18.00     15.79 o 
  -6  21   6        3.81       10.98     13.71 o 
  -5  21   6        3.50       11.99     13.08 o 
  -4  21   6       51.49       56.55     15.65 o 
  -3  21   6      345.15      351.55     23.09 o 
  -2  21   6       51.19       58.32     13.52 o 
  -1  21   6       45.94       52.01     13.32 o 
   0  21   6       69.09       72.94     17.44 o 
   1  21   6        9.12        9.82     17.09 o 
   2  21   6       80.51       98.16     26.22 o 
   3  21   6       21.57       18.82     16.72 o 
   4  21   6       26.41       43.48     20.94 o 
   5  21   6       16.11       19.57     16.94 o 
  -7  22   6        1.81        4.20     12.76 o 
  -6  22   6        6.81       10.33     14.35 o 
  -5  22   6      159.69      151.39     27.20 o 
  -4  22   6      477.15      423.34     29.72 o 
  -3  22   6       47.16       59.27     14.86 o 
  -2  22   6      263.40      261.44     25.98 o 
  -1  22   6       60.56       72.64     14.92 o 
   0  22   6        2.30        0.00     12.00 o 
   1  22   6       66.44      112.39     26.29 o 
   2  22   6       13.57        6.36     13.35 o 
   3  22   6      163.70      208.96     36.47 o 
   4  22   6       90.13      133.38     31.44 o 
   5  22   6      132.52      133.80     32.61 o 
  -7  23   6        9.87       18.45     15.68 o 
  -6  23   6        6.56       18.71     15.55 o 
  -5  23   6        1.72       10.22     10.93 o 
  -4  23   6      367.01      364.84     28.82 o 
  -3  23   6       50.60       64.91     21.88 o 
  -2  23   6      216.27      198.55     24.03 o 
  -1  23   6       99.63      116.73     25.77 o 
   0  23   6      111.65       99.99     20.71 o 
   1  23   6       42.01       49.20     20.39 o 
   2  23   6       74.31       88.70     26.85 o 
   3  23   6        0.28        7.82     16.92 o 
   4  23   6        0.01        7.48     16.83 o 
   5  23   6        0.67        0.00     17.65 o 
  -7  24   6        4.80        9.82     14.24 o 
  -6  24   6      134.52      162.05     29.60 o 
  -5  24   6        0.31        1.95     11.79 o 
  -4  24   6       14.61       33.14     17.65 o 
  -3  24   6      165.03      147.07     29.12 o 
  -2  24   6       28.13       60.35     21.84 o 
  -1  24   6       11.24        8.52     14.80 o 
   0  24   6        0.45       13.88     13.72 o 
   1  24   6      201.38      198.48     34.33 o 
   2  24   6        2.64       21.02     16.79 o 
   3  24   6       31.98       46.74     21.60 o 
   4  24   6       60.69       67.15     28.02 o 
  -6  25   6        2.54        1.76     15.03 o 
  -5  25   6      109.87      101.89     19.99 o 
  -4  25   6        0.27       19.69     17.93 o 
  -3  25   6        2.74        3.64     14.04 o 
  -2  25   6       36.38       80.23     22.80 o 
  -1  25   6      241.03      270.93     35.12 o 
   0  25   6      107.64       92.98     31.74 o 
   1  25   6        4.16       12.05     16.38 o 
   2  25   6       73.00      120.34     27.94 o 
   3  25   6       87.16      122.93     29.22 o 
   4  25   6       47.58       66.47     26.70 o 
  -6  26   6      127.14      107.36     24.95 o 
  -5  26   6       62.37       93.39     20.53 o 
  -4  26   6       53.60       69.97     24.24 o 
  -3  26   6       65.62       62.17     22.35 o 
  -2  26   6       75.77      111.17     25.59 o 
  -1  26   6        5.44       21.11     16.65 o 
   0  26   6       19.08       56.79     30.44 o 
   1  26   6        0.57       12.06     24.31 o 
   2  26   6        0.07       27.17     20.50 o 
   3  26   6        1.48       19.85     19.44 o 
  -5  27   6       44.23       59.58     17.31 o 
  -4  27   6       39.18       48.99     21.87 o 
  -3  27   6       24.69       34.36     18.89 o 
  -2  27   6       10.76       10.62     14.76 o 
  -1  27   6       34.48       55.68     32.29 o 
   0  27   6        2.14       15.59     23.76 o 
   1  27   6       36.98       52.34     29.88 o 
   2  27   6       76.08       95.40     36.01 o 
   3  27   6        0.17       10.97     18.59 o 
  -5  28   6        6.35        9.32     17.72 o 
  -4  28   6        1.33       19.06     18.17 o 
  -3  28   6       40.84       52.38     21.55 o 
  -2  28   6        1.46       13.93     16.01 o 
  -1  28   6       52.04       61.80     33.59 o 
   0  28   6      217.98      291.94     52.71 o 
   1  28   6       98.72      114.33     38.05 o 
   2  28   6        2.80       21.16     25.06 o 
  -4  29   6       39.26       68.02     24.31 o 
  -3  29   6        8.91       23.97     18.53 o 
  -2  29   6       15.55       26.91     26.17 o 
  -1  29   6       68.89      130.10     41.76 o 
   1  29   6        5.12        9.28     23.38 o 
  -3  30   6       12.52       48.56     20.54 o 
  -1  30   6        2.90        0.00     23.76 o 
  -9   0   7      222.23      250.37     33.09 o 
  -7   0   7        7.61        0.00     10.61 o 
  -5   0   7        0.67        2.31      8.92 o 
  -3   0   7       30.36       22.09     16.33 o 
  -1   0   7        6.01        9.16     10.22 o 
   1   0   7       27.99       39.08     14.37 o 
   3   0   7      542.11      485.51     47.70 o 
   5   0   7       39.22       34.34     32.66 o 
 -10   1   7       22.58       32.20     12.01 o 
  -9   1   7        0.11        8.05      9.91 o 
  -8   1   7       46.06       44.37     11.91 o 
  -7   1   7        8.18        0.00      9.11 o 
  -6   1   7       18.95       21.55      9.75 o 
  -5   1   7      738.51      690.69     30.22 o 
  -4   1   7       12.66        6.13      7.46 o 
  -3   1   7       30.75       28.33     12.43 o 
  -2   1   7       16.07       16.32      8.24 o 
  -1   1   7      111.45      116.92     14.55 o 
   0   1   7        0.00        4.86      6.72 o 
   1   1   7        6.24        9.65      7.21 o 
   2   1   7        7.93       10.10      8.83 o 
   3   1   7      387.70      374.27     26.36 o 
   4   1   7       53.96       77.88     15.76 o 
   5   1   7       18.32       16.88     15.26 o 
   6   1   7       18.24       24.91     24.71 o 
   7   1   7       17.15       75.17     41.02 o 
 -10   2   7        0.75       31.62     14.69 o 
  -9   2   7       65.71       73.20     14.54 o 
  -8   2   7        1.15        6.18      9.32 o 
  -7   2   7       11.86       16.29     10.64 o 
  -6   2   7       57.57       67.21     13.63 o 
  -5   2   7      149.77      140.98     17.13 o 
  -4   2   7      140.62      131.61     16.85 o 
  -3   2   7       27.83       26.83     11.09 o 
  -2   2   7      141.48      138.19     15.75 o 
  -1   2   7      149.01      169.16     16.59 o 
   0   2   7     1372.02     1348.40     56.13 o 
   1   2   7       95.32       90.27     13.96 o 
   2   2   7       45.03       54.81     12.97 o 
   3   2   7      139.72      160.96     18.80 o 
   4   2   7      333.31      346.02     31.45 o 
   5   2   7      111.75      103.98     23.19 o 
   6   2   7      124.98      147.42     35.83 o 
   7   2   7      210.70      264.66     68.67 o 
 -10   3   7      153.37      190.25     33.11 o 
  -9   3   7        7.97       15.63     11.48 o 
  -8   3   7      155.01      163.68     21.54 o 
  -7   3   7        1.56        5.46      8.74 o 
  -6   3   7      448.72      404.91     24.91 o 
  -5   3   7       96.82       80.85     14.03 o 
  -4   3   7       78.89       71.42     12.60 o 
  -3   3   7       56.70       55.51     14.48 o 
  -2   3   7      261.62      227.17     24.54 o 
  -1   3   7      106.04      104.69     13.84 o 
   0   3   7      392.70      357.75     21.05 o 
   1   3   7      163.55      140.42     16.53 o 
   2   3   7      283.96      283.47     22.21 o 
   3   3   7       25.27       21.70     10.57 o 
   4   3   7      859.22      707.80     59.66 o 
   5   3   7       74.37       96.63     23.01 o 
   6   3   7      121.58      252.78     64.22 o 
   7   3   7      138.50      183.74     59.39 o 
 -10   4   7        0.54        9.93     13.96 o 
  -9   4   7        8.11       19.84     12.44 o 
  -8   4   7      119.46      106.58     18.34 o 
  -7   4   7       22.14       22.04     11.05 o 
  -6   4   7       23.31       26.16     11.03 o 
  -5   4   7       20.41       25.83     10.11 o 
  -4   4   7        2.86        9.17     10.31 o 
  -3   4   7      309.86      263.94     23.87 o 
  -2   4   7      491.59      443.32     25.36 o 
  -1   4   7        4.77        8.06      7.37 o 
   0   4   7     1073.56     1027.24     33.49 o 
   1   4   7        0.25        2.85      6.68 o 
   2   4   7      712.46      738.20     30.67 o 
   3   4   7       29.75       32.37     11.71 o 
   4   4   7      861.41      826.62     44.06 o 
   5   4   7        8.79       20.49     18.81 o 
   6   4   7        4.58        2.04     32.29 o 
   7   4   7       16.87       49.74     40.27 o 
 -10   5   7      101.92      109.17     25.62 o 
  -9   5   7       40.18       55.02     15.03 o 
  -8   5   7        3.00        9.81      9.88 o 
  -7   5   7        8.13       12.20      9.37 o 
  -6   5   7      100.81      109.07     17.05 o 
  -5   5   7      438.66      395.91     40.47 o 
  -4   5   7      170.74      159.87     21.48 o 
  -3   5   7       14.87       21.30      9.93 o 
  -2   5   7      117.46      124.71     17.17 o 
  -1   5   7      240.02      255.34     19.67 o 
   0   5   7       60.24       76.22     12.99 o 
   1   5   7       24.30       27.81      9.31 o 
   2   5   7      104.96      121.81     16.40 o 
   3   5   7      142.45      173.62     24.20 o 
   4   5   7      370.54      383.57     34.21 o 
   5   5   7        0.04       10.93     17.12 o 
   6   5   7       24.29       52.52     23.14 o 
   7   5   7      190.98      190.23     59.95 o 
 -10   6   7       26.38       29.39     16.19 o 
  -9   6   7      160.92      269.05     35.80 o 
  -8   6   7        1.96       16.13     10.80 o 
  -7   6   7       53.28       47.67     13.47 o 
  -6   6   7        6.21        8.50      8.92 o 
  -5   6   7        1.09        0.00      7.52 o 
  -4   6   7        3.70        5.44      7.75 o 
  -3   6   7       32.89       38.32     11.98 o 
  -2   6   7       12.20       17.48      9.48 o 
  -1   6   7       41.74       41.36     11.01 o 
   0   6   7       17.71       21.04     10.27 o 
   1   6   7       13.49        6.63      7.37 o 
   2   6   7       67.69       69.93     13.34 o 
   3   6   7      540.28      454.49     32.62 o 
   4   6   7        3.83       10.90     15.28 o 
   5   6   7        1.93        1.14     15.11 o 
   6   6   7       15.05       30.97     20.33 o 
   7   6   7       67.99      134.19     51.22 o 
 -10   7   7        7.59       19.34     15.47 o 
  -9   7   7        2.31       19.76     15.43 o 
  -8   7   7       95.14      125.63     19.59 o 
  -7   7   7        3.83        0.00      8.48 o 
  -6   7   7       73.09       73.63     14.51 o 
  -5   7   7       43.21       57.06     12.72 o 
  -4   7   7        2.21        6.79      7.59 o 
  -3   7   7        0.01        3.31      8.33 o 
  -2   7   7        2.21        0.00      7.08 o 
  -1   7   7      899.58      863.42     43.83 o 
   0   7   7      159.19      158.60     16.36 o 
   1   7   7        2.93       10.12      7.91 o 
   2   7   7       47.86       66.57     13.02 o 
   3   7   7      785.07      753.96     55.84 o 
   4   7   7       59.88       66.51     23.36 o 
   5   7   7      170.84      185.63     33.78 o 
   6   7   7       37.55       38.81     20.97 o 
   7   7   7       56.79       54.01     40.65 o 
 -10   8   7        2.10        8.90     15.90 o 
  -9   8   7      324.14      395.99     64.03 o 
  -8   8   7       55.19       57.16     15.90 o 
  -7   8   7        1.08        0.00      8.53 o 
  -6   8   7        4.20        3.30      9.12 o 
  -5   8   7      138.13      172.27     19.44 o 
  -4   8   7        5.88       13.62      8.47 o 
  -3   8   7       86.55       86.78     14.52 o 
  -2   8   7      178.09      191.31     19.82 o 
  -1   8   7        2.80        0.00      6.71 o 
   0   8   7      754.19      754.85     38.85 o 
   1   8   7       10.61       19.20      8.51 o 
   2   8   7     1095.17     1034.35     53.33 o 
   3   8   7     2042.78     1963.35     78.99 o 
   4   8   7      443.17      424.00     45.63 o 
   5   8   7       41.34       42.49     20.81 o 
   6   8   7        1.23        8.75     17.08 o 
   7   8   7       25.40       39.41     24.59 o 
  -9   9   7        9.87       27.62     16.77 o 
  -8   9   7       18.52       31.17     16.05 o 
  -7   9   7       49.25       51.59     14.59 o 
  -6   9   7      151.23      156.26     25.45 o 
  -5   9   7        8.43       11.50      9.31 o 
  -4   9   7      158.28      145.95     24.50 o 
  -3   9   7       25.46       18.84      9.48 o 
  -2   9   7      190.92      201.32     20.60 o 
  -1   9   7      383.59      368.62     24.27 o 
   0   9   7        0.36        0.69      6.59 o 
   1   9   7       21.16       19.53      9.13 o 
   2   9   7       82.15       73.70     21.38 o 
   3   9   7      582.31      516.44     43.17 o 
   4   9   7       12.95       21.31     17.19 o 
   5   9   7        0.01        9.87     16.54 o 
   6   9   7      123.18      166.38     34.87 o 
   7   9   7        2.07       21.22     19.33 o 
  -9  10   7      124.45      140.84     29.28 o 
  -8  10   7       96.92      108.98     24.74 o 
  -7  10   7       65.97       72.31     16.94 o 
  -6  10   7      331.72      327.93     26.62 o 
  -5  10   7      389.27      367.78     24.47 o 
  -4  10   7      580.93      490.27     32.48 o 
  -3  10   7        0.45        0.00      8.16 o 
  -2  10   7      363.85      307.03     36.51 o 
  -1  10   7       55.54       57.19     13.59 o 
   0  10   7      452.76      430.25     26.58 o 
   1  10   7      153.35      166.07     17.41 o 
   2  10   7      201.81      198.18     47.42 o 
   3  10   7       30.28       28.09     18.49 o 
   4  10   7       78.91       69.50     23.12 o 
   5  10   7        6.99       20.49     19.24 o 
   6  10   7       26.19       36.73     21.71 o 
  -9  11   7       70.36       91.13     24.96 o 
  -8  11   7        0.88        0.78     13.20 o 
  -7  11   7       37.92       40.23     14.35 o 
  -6  11   7       10.62       15.63     11.52 o 
  -5  11   7     1067.77     1009.50     47.05 o 
  -4  11   7       23.39       29.39     12.71 o 
  -3  11   7      119.11      112.61     16.80 o 
  -2  11   7       90.02       91.07     15.30 o 
  -1  11   7     1846.81     1740.33     62.82 o 
   0  11   7       12.15       14.09     10.05 o 
   1  11   7        5.11       13.25     14.50 o 
   2  11   7       37.16       44.89     18.92 o 
   3  11   7        0.06        0.00     12.52 o 
   4  11   7       18.51       17.63     17.81 o 
   5  11   7        5.39        1.58     16.78 o 
   6  11   7       84.33       96.53     29.00 o 
  -9  12   7       10.88       31.29     16.91 o 
  -8  12   7        1.53        2.19     10.93 o 
  -7  12   7       36.53       37.23     16.93 o 
  -6  12   7       58.39       60.94     14.96 o 
  -5  12   7      188.06      193.11     21.25 o 
  -4  12   7        0.05        0.54     10.19 o 
  -3  12   7       16.25       14.38      9.01 o 
  -2  12   7      142.95      136.58     18.38 o 
  -1  12   7       11.21       11.92      9.01 o 
   0  12   7        8.40       22.15     10.89 o 
   1  12   7        0.25        4.65     11.72 o 
   2  12   7       10.95       24.51     16.30 o 
   3  12   7       88.25       93.69     26.15 o 
   4  12   7        2.73       10.40     15.02 o 
   5  12   7       22.10       29.05     19.32 o 
   6  12   7       13.23       22.39     19.71 o 
  -9  13   7       79.08       64.09     22.64 o 
  -8  13   7        4.98       27.86     16.26 o 
  -7  13   7        1.17        8.63     12.93 o 
  -6  13   7       25.09       26.38     12.62 o 
  -5  13   7      650.83      669.50     39.37 o 
  -4  13   7        7.09       11.24     11.04 o 
  -3  13   7       15.62       15.50      9.98 o 
  -2  13   7        1.20        7.54      9.33 o 
  -1  13   7     1400.95     1402.22     75.82 o 
   0  13   7      321.46      322.85     24.99 o 
   1  13   7       80.49       74.76     22.56 o 
   2  13   7      112.55      109.94     25.66 o 
   3  13   7      404.91      400.07     51.69 o 
   4  13   7        0.85        4.27     15.03 o 
   5  13   7       23.73       11.47     16.03 o 
   6  13   7        2.88       16.26     18.67 o 
  -9  14   7        1.16        1.29     14.04 o 
  -8  14   7       62.06       76.88     21.52 o 
  -7  14   7        1.30        5.14     12.07 o 
  -6  14   7       15.92        8.18     10.94 o 
  -5  14   7      676.46      675.92     40.25 o 
  -4  14   7      223.59      193.27     25.66 o 
  -3  14   7       22.03       21.70     10.94 o 
  -2  14   7      119.74      111.25     16.94 o 
  -1  14   7       17.81       20.50     10.81 o 
   0  14   7       32.40       23.91     17.26 o 
   1  14   7       12.72       20.01     17.16 o 
   2  14   7      129.69      138.28     27.56 o 
   3  14   7      136.80      105.91     27.16 o 
   4  14   7       69.63       85.60     25.91 o 
   5  14   7        1.26       11.21     19.14 o 
   6  14   7       48.66       53.12     24.17 o 
  -9  15   7       17.64       10.42     14.38 o 
  -8  15   7       78.79      103.04     24.98 o 
  -7  15   7       18.72       30.81     15.85 o 
  -6  15   7        7.80       21.89     14.15 o 
  -5  15   7        1.89        1.72      9.46 o 
  -4  15   7       11.27       15.95     13.48 o 
  -3  15   7       36.99       35.55     12.13 o 
  -2  15   7       97.06       88.24     15.43 o 
  -1  15   7      850.41      803.94     46.75 o 
   0  15   7      191.00      241.76     43.80 o 
   1  15   7      611.06      606.79     75.26 o 
   2  15   7        8.19       13.22     14.52 o 
   3  15   7       65.53       73.11     22.43 o 
   4  15   7       19.02       20.79     16.95 o 
   5  15   7        8.29       36.68     21.37 o 
   6  15   7       39.52       31.38     22.65 o 
  -8  16   7       15.94       24.79     17.41 o 
  -7  16   7        3.70        4.10     12.49 o 
  -6  16   7        4.50       11.47     13.95 o 
  -5  16   7      164.01      155.59     20.66 o 
  -4  16   7      195.82      199.58     28.12 o 
  -3  16   7       99.88      105.34     17.26 o 
  -2  16   7      283.82      268.27     25.31 o 
  -1  16   7       50.60       55.91     21.44 o 
   0  16   7      118.38      105.20     25.15 o 
   1  16   7        4.08       11.47     15.83 o 
   2  16   7      160.80      153.80     39.16 o 
   3  16   7        4.92       14.73     16.82 o 
   4  16   7      251.36      268.80     43.52 o 
   5  16   7      109.26      162.99     35.25 o 
   6  16   7        2.63        3.83     17.95 o 
  -8  17   7       31.43       48.46     19.43 o 
  -7  17   7       13.66       39.96     19.49 o 
  -6  17   7        0.06        0.00     14.01 o 
  -5  17   7      281.94      285.15     38.97 o 
  -4  17   7        8.82        0.00     11.24 o 
  -3  17   7        4.52        2.06      9.43 o 
  -2  17   7       26.87       45.50     12.98 o 
  -1  17   7      314.68      368.11     39.01 o 
   0  17   7      100.71      101.34     24.73 o 
   1  17   7       43.70       27.76     16.53 o 
   2  17   7      344.36      378.69     42.32 o 
   3  17   7       11.40       11.62     16.39 o 
   4  17   7       22.07       37.90     20.78 o 
   5  17   7       38.82       59.50     23.41 o 
  -8  18   7       10.02        0.45     14.57 o 
  -7  18   7        1.30       19.64     15.44 o 
  -6  18   7      234.77      248.96     32.41 o 
  -5  18   7      206.50      211.27     28.36 o 
  -4  18   7       27.82       30.59     16.61 o 
  -3  18   7       23.06       13.11     10.70 o 
  -2  18   7        1.78        0.00      8.73 o 
  -1  18   7        2.60       17.58     16.60 o 
   0  18   7        4.68        6.63     15.99 o 
   1  18   7        0.91        4.99     13.18 o 
   2  18   7        8.79        5.92     15.25 o 
   3  18   7      257.12      306.17     42.21 o 
   4  18   7       96.92      142.72     41.76 o 
   5  18   7        3.15       35.16     20.56 o 
  -8  19   7       22.29       19.59     17.15 o 
  -7  19   7        1.13       24.99     15.75 o 
  -6  19   7       13.49       31.50     16.01 o 
  -5  19   7       73.02       89.92     22.23 o 
  -4  19   7       37.93       50.32     15.26 o 
  -3  19   7        5.83        1.63      9.75 o 
  -2  19   7      194.44      211.19     33.96 o 
  -1  19   7      767.53      791.05     51.98 o 
   0  19   7        1.00        3.64     14.45 o 
   1  19   7        1.51       12.75     14.71 o 
   2  19   7      295.98      284.69     39.42 o 
   3  19   7      269.67      290.87     42.78 o 
   4  19   7       10.87       23.87     19.20 o 
   5  19   7        3.54       13.18     17.27 o 
  -7  20   7        3.47        3.92     15.01 o 
  -6  20   7        2.71       17.21     13.84 o 
  -5  20   7        8.23        9.42     13.64 o 
  -4  20   7      289.83      336.37     33.76 o 
  -3  20   7       50.97       62.99     16.08 o 
  -2  20   7      350.74      392.94     38.61 o 
  -1  20   7       11.22       10.23     15.96 o 
   0  20   7        1.98        7.90     14.67 o 
   1  20   7        0.94        4.09     15.10 o 
   2  20   7       12.87        6.40     18.47 o 
   3  20   7       84.69      128.23     30.91 o 
   4  20   7       18.27       17.04     19.89 o 
   5  20   7       21.66       32.49     20.11 o 
  -7  21   7        1.26        4.44     13.42 o 
  -6  21   7        0.02       19.68     14.75 o 
  -5  21   7       95.43       89.99     20.79 o 
  -4  21   7       72.72       61.29     19.62 o 
  -3  21   7        8.14        0.00     11.33 o 
  -2  21   7      272.86      350.43     38.87 o 
  -1  21   7      123.39      120.58     29.18 o 
   0  21   7       14.73       28.60     16.13 o 
   1  21   7       12.12       20.77     16.87 o 
   2  21   7        2.59        0.00     15.17 o 
   3  21   7       27.84       28.35     21.24 o 
   4  21   7       87.03       92.78     28.22 o 
  -7  22   7       15.73       13.51     14.82 o 
  -6  22   7       89.50       86.96     22.17 o 
  -5  22   7       11.86       10.86     12.76 o 
  -4  22   7      793.27      756.94     45.17 o 
  -3  22   7      489.31      594.46     60.69 o 
  -2  22   7      115.05      161.06     30.14 o 
  -1  22   7       43.88       51.15     20.12 o 
   0  22   7       42.34       63.82     23.09 o 
   1  22   7       30.16       51.09     20.91 o 
   2  22   7        0.14        6.50     25.52 o 
   3  22   7       28.55       52.19     23.32 o 
   4  22   7       34.08       56.44     23.75 o 
  -6  23   7        7.06       13.06     15.16 o 
  -5  23   7       17.95       43.06     23.20 o 
  -4  23   7       49.86       70.22     19.94 o 
  -2  23   7       39.38       48.63     28.40 o 
  -1  23   7        2.54        0.00     14.58 o 
   0  23   7       26.59       28.70     17.65 o 
   1  23   7        1.01       17.72     16.99 o 
   2  23   7       44.15       76.20     26.75 o 
   3  23   7       85.86       70.01     26.11 o 
   4  23   7        1.03        0.00     16.94 o 
  -6  24   7       35.06       44.74     18.03 o 
  -5  24   7       25.95       23.01     19.86 o 
  -4  24   7       91.01       71.83     35.63 o 
  -2  24   7      216.91      248.70     46.58 o 
  -1  24   7       24.66       38.97     27.28 o 
   0  24   7       48.56       66.69     22.82 o 
   1  24   7       22.44       27.56     20.09 o 
   2  24   7        5.47       20.50     19.87 o 
   3  24   7       33.12       58.64     25.57 o 
  -5  25   7        0.03       15.96     17.63 o 
  -1  25   7       23.21       28.40     26.35 o 
   0  25   7      167.59      165.55     43.06 o 
   1  25   7       28.97       45.57     22.47 o 
   2  25   7       43.63       69.43     25.02 o 
   3  25   7      157.86      185.54     37.38 o 
  -1  26   7      150.38      166.66     42.50 o 
   0  26   7        5.14       23.01     25.80 o 
   1  26   7        4.91       13.29     17.10 o 
   2  26   7       33.18       52.34     23.95 o 
  -1  27   7       29.90       54.01     27.10 o 
   0  27   7      224.62      262.62     53.82 o 
   1  27   7        1.15        5.75     23.20 o 
   0  28   7       67.46       94.84     35.45 o 
  -8   0   8        2.18        5.44     13.70 o 
  -6   0   8       32.87       51.78     22.64 o 
  -4   0   8     2242.52     1985.86     90.57 o 
  -2   0   8      106.72       88.34     20.32 o 
   0   0   8        6.69        0.87     12.60 o 
   2   0   8       11.30       10.15     15.02 o 
   4   0   8      732.67      739.50     50.74 o 
   6   0   8        8.04       19.12     36.93 o 
  -9   1   8        9.91       22.45     11.41 o 
  -8   1   8        4.20        6.70      9.21 o 
  -7   1   8       64.87       67.98     17.97 o 
  -6   1   8       17.75       13.82     11.49 o 
  -5   1   8        0.42        2.06     10.33 o 
  -4   1   8     2675.36     2365.98     70.62 o 
  -3   1   8      134.60      129.04     22.35 o 
  -2   1   8      109.74       92.74     14.44 o 
  -1   1   8       13.05       12.88      8.85 o 
   0   1   8      605.13      615.99     28.52 o 
   1   1   8      123.14      110.14     16.37 o 
   2   1   8       18.89       26.45     11.31 o 
   3   1   8       92.11      108.72     18.07 o 
   4   1   8       13.00        2.63     13.87 o 
   5   1   8       25.58       43.61     24.39 o 
   6   1   8       23.71       20.97     36.19 o 
  -9   2   8       23.42       41.11     13.28 o 
  -8   2   8       20.79       16.12      9.58 o 
  -7   2   8       16.35       20.14     12.53 o 
  -6   2   8       40.56       34.58     16.33 o 
  -5   2   8      275.36      222.17     26.77 o 
  -4   2   8     1642.25     1414.37     84.82 o 
  -3   2   8      637.94      624.80     36.35 o 
  -2   2   8       54.92       56.98     12.30 o 
  -1   2   8        9.89        9.55      8.71 o 
   0   2   8      136.51      133.64     17.40 o 
   1   2   8      181.59      180.45     19.50 o 
   2   2   8       21.88       19.18     10.50 o 
   3   2   8        3.90        0.00      8.96 o 
   4   2   8       54.05       70.26     19.74 o 
   5   2   8       72.33       71.89     29.69 o 
   6   2   8        1.35       14.66     35.08 o 
  -9   3   8       18.60       29.34     11.72 o 
  -8   3   8       71.99       65.12     19.03 o 
  -7   3   8       69.84       70.44     17.62 o 
  -6   3   8        0.12        1.48     10.03 o 
  -5   3   8        1.94       11.63     11.80 o 
  -4   3   8      473.30      418.21     31.37 o 
  -3   3   8      443.66      366.78     29.05 o 
  -2   3   8        5.29        9.58      9.35 o 
  -1   3   8      241.03      241.77     20.64 o 
   0   3   8      147.85      129.53     17.39 o 
   1   3   8      858.62      788.72     34.09 o 
   2   3   8       16.90       12.14     10.15 o 
   3   3   8      594.37      589.27     44.92 o 
   4   3   8       56.80       59.77     18.54 o 
   5   3   8      172.77      170.64     34.15 o 
   6   3   8       83.00       85.37     45.84 o 
  -9   4   8       10.87       24.20     12.45 o 
  -8   4   8        7.44        7.76      9.59 o 
  -7   4   8      213.47      174.30     25.90 o 
  -6   4   8        7.12       14.35     11.25 o 
  -5   4   8       70.35       67.80     18.24 o 
  -4   4   8       58.63       45.75     15.42 o 
  -3   4   8       14.39        6.80      9.93 o 
  -2   4   8       82.30       74.12     15.09 o 
  -1   4   8      287.13      294.99     22.69 o 
   0   4   8      227.47      236.26     21.22 o 
   1   4   8      703.91      706.06     31.39 o 
   2   4   8       59.27       58.37     14.25 o 
   3   4   8        0.67        0.00     13.19 o 
   4   4   8       33.22       43.59     17.76 o 
   5   4   8      170.45      194.37     36.85 o 
   6   4   8        4.75       10.02     32.66 o 
  -9   5   8        1.89       28.37     12.60 o 
  -8   5   8      149.51      173.79     22.83 o 
  -7   5   8        0.01        4.57     10.09 o 
  -6   5   8        3.52        3.46      9.61 o 
  -5   5   8       17.13       25.75     12.83 o 
  -4   5   8        1.34        6.33     10.43 o 
  -3   5   8       11.12        5.93      9.47 o 
  -2   5   8      125.56      128.03     19.20 o 
  -1   5   8      192.04      185.75     19.30 o 
   0   5   8       26.00       32.29     10.98 o 
   1   5   8       18.29       20.67     10.92 o 
   2   5   8        9.90       17.82     10.51 o 
   3   5   8      139.61      152.98     25.79 o 
   4   5   8       76.85      118.60     28.85 o 
   5   5   8      381.98      382.18     46.85 o 
   6   5   8       35.67       86.30     48.25 o 
  -9   6   8       24.77       25.09     12.39 o 
  -8   6   8        0.02        2.98     10.13 o 
  -7   6   8       11.67       23.23     13.12 o 
  -6   6   8       35.83       34.18     13.93 o 
  -5   6   8        0.03        0.00      9.78 o 
  -4   6   8       25.62       29.22     13.45 o 
  -3   6   8        0.02        1.45      8.02 o 
  -2   6   8       55.38       60.70     14.69 o 
  -1   6   8        4.11        3.55      8.11 o 
   0   6   8      661.22      646.45     29.86 o 
   1   6   8       92.25      101.68     16.35 o 
   2   6   8        0.41        4.16      9.83 o 
   3   6   8      102.76       95.34     21.38 o 
   4   6   8      289.97      350.69     43.79 o 
   5   6   8       54.54       55.40     25.37 o 
   6   6   8       39.14       25.98     42.13 o 
  -9   7   8       12.01       27.31     14.80 o 
  -8   7   8      123.30      132.99     23.96 o 
  -7   7   8        8.25       13.47     11.85 o 
  -6   7   8        7.65       18.75     12.33 o 
  -5   7   8      203.45      183.90     24.66 o 
  -4   7   8      854.92      768.83     41.37 o 
  -3   7   8        0.41        2.70      9.26 o 
  -2   7   8       27.70       32.67     11.77 o 
  -1   7   8       75.90       63.92     14.32 o 
   0   7   8       46.73       43.30     12.28 o 
   1   7   8      658.55      607.67     44.32 o 
   2   7   8        1.16        9.54     12.64 o 
   3   7   8       13.97       10.66     15.44 o 
   4   7   8      250.62      243.92     38.10 o 
   5   7   8       19.96       14.32     20.02 o 
   6   7   8       37.79       73.26     27.08 o 
  -9   8   8       36.99       61.91     19.31 o 
  -8   8   8       86.79       84.77     21.17 o 
  -7   8   8      321.36      318.04     32.99 o 
  -6   8   8       38.16       41.82     16.14 o 
  -5   8   8       91.70       96.38     20.44 o 
  -4   8   8       31.84       34.70     15.16 o 
  -3   8   8       12.53        4.15      8.23 o 
  -2   8   8        6.01        4.83      8.47 o 
  -1   8   8      323.46      340.67     25.74 o 
   0   8   8     1504.37     1365.26    110.15 o 
   1   8   8      507.10      483.96     27.33 o 
   2   8   8      126.81      126.26     29.79 o 
   3   8   8      640.68      580.60     59.02 o 
   4   8   8      144.32      157.42     32.47 o 
   5   8   8       85.01      139.29     33.96 o 
   6   8   8        4.80       11.55     19.83 o 
  -9   9   8        5.42       17.79     14.38 o 
  -8   9   8        5.19        7.91     12.13 o 
  -7   9   8       16.02       17.74     13.84 o 
  -6   9   8        5.89        5.37     10.33 o 
  -5   9   8        1.32        8.15     11.55 o 
  -4   9   8       48.06       40.48     14.83 o 
  -3   9   8       97.33      105.97     17.73 o 
  -2   9   8        2.34       10.38      9.27 o 
  -1   9   8      434.58      418.65     27.60 o 
   0   9   8        7.80       11.53      9.40 o 
   1   9   8      128.60      137.81     17.55 o 
   2   9   8       23.99       23.89     16.51 o 
   3   9   8       57.81       31.99     18.36 o 
   4   9   8      168.69      167.80     35.04 o 
   5   9   8      104.40      127.91     32.29 o 
   6   9   8       10.27       42.43     23.94 o 
  -9  10   8       12.38       46.20     19.33 o 
  -8  10   8        7.68       21.90     19.30 o 
  -7  10   8      212.28      210.31     28.60 o 
  -6  10   8       64.80       69.73     18.22 o 
  -5  10   8      366.75      338.61     30.05 o 
  -4  10   8       49.84       43.23     15.60 o 
  -3  10   8      192.77      208.94     22.94 o 
  -2  10   8       33.47       37.65     13.10 o 
  -1  10   8      314.39      292.18     24.74 o 
   0  10   8       20.21       17.58     10.97 o 
   1  10   8      225.59      214.23     33.33 o 
   2  10   8       17.03       27.69     17.62 o 
   3  10   8       38.08       47.26     19.62 o 
   4  10   8       20.03       31.72     19.23 o 
   5  10   8       64.67       72.89     27.29 o 
   6  10   8        1.57       14.49     30.62 o 
  -9  11   8       32.71       56.07     20.32 o 
  -8  11   8       90.07      161.84     41.39 o 
  -7  11   8       28.68       41.31     16.86 o 
  -6  11   8        0.56        0.00     10.62 o 
  -5  11   8       81.35       80.12     19.56 o 
  -4  11   8      221.61      185.42     29.97 o 
  -3  11   8       65.75       64.00     15.12 o 
  -2  11   8        9.83       12.71      9.76 o 
  -1  11   8      177.01      193.85     22.67 o 
   0  11   8       56.22       47.35     14.32 o 
   1  11   8        2.35        0.00     13.22 o 
   2  11   8        4.83       10.94     15.74 o 
   3  11   8        3.62       15.70     15.11 o 
   4  11   8      197.01      193.21     36.52 o 
   5  11   8       47.00       60.09     26.56 o 
   6  11   8        2.11       22.64     23.16 o 
  -9  12   8        4.65       25.39     16.07 o 
  -8  12   8        0.80       25.98     21.34 o 
  -7  12   8       26.24       31.66     15.44 o 
  -6  12   8        6.89        6.17     11.39 o 
  -5  12   8       57.26       50.29     15.78 o 
  -4  12   8        0.03        0.00      9.42 o 
  -3  12   8      123.17      136.64     19.69 o 
  -2  12   8       19.47       15.85     10.73 o 
  -1  12   8       14.12       18.23     11.50 o 
   0  12   8        2.34        5.01     14.94 o 
   1  12   8       64.95       92.52     26.73 o 
   2  12   8        2.88        3.41     14.76 o 
   3  12   8        1.62        6.93     13.89 o 
   4  12   8      319.89      401.86     48.50 o 
   5  12   8        4.80       17.85     20.57 o 
  -8  13   8      203.81      199.70     45.66 o 
  -7  13   8        3.40       16.15     17.63 o 
  -6  13   8        2.57        9.37     11.95 o 
  -5  13   8        7.22       14.57     12.98 o 
  -4  13   8       85.87      113.68     21.07 o 
  -3  13   8        0.16        8.95     10.29 o 
  -2  13   8        6.89        4.75      9.44 o 
  -1  13   8       54.23       70.32     15.62 o 
   0  13   8      289.71      345.27     40.32 o 
   1  13   8      226.83      244.16     36.46 o 
   2  13   8      155.79      157.09     31.73 o 
   3  13   8        4.82       11.59     17.19 o 
   4  13   8      101.84      116.83     30.14 o 
   5  13   8        9.97        6.79     19.67 o 
  -8  14   8       43.46       65.89     29.70 o 
  -7  14   8       18.27       52.52     26.54 o 
  -6  14   8        0.00        0.00     11.87 o 
  -5  14   8       12.07        7.50     11.64 o 
  -4  14   8       26.12       20.02     13.17 o 
  -3  14   8      114.24      114.02     19.08 o 
  -2  14   8        2.45        5.70      9.37 o 
  -1  14   8      124.14      130.12     19.46 o 
   0  14   8      125.28      161.39     30.83 o 
   1  14   8      317.53      337.69     41.20 o 
   2  14   8        2.18        4.00     14.50 o 
   3  14   8       12.13        0.51     15.29 o 
   4  14   8      250.34      335.62     47.22 o 
   5  14   8        1.65        6.02     18.83 o 
  -8  15   8       35.19       40.83     26.17 o 
  -7  15   8        0.07       38.05     22.83 o 
  -6  15   8       19.06       33.01     16.20 o 
  -5  15   8        2.27        2.48     10.93 o 
  -4  15   8        0.56        2.71     10.33 o 
  -3  15   8        6.49        7.45     10.62 o 
  -2  15   8        0.20        4.20      9.51 o 
  -1  15   8        0.15        0.00     14.32 o 
   0  15   8      115.50      139.55     32.66 o 
   1  15   8      439.56      457.85     44.15 o 
   2  15   8      397.61      394.19     61.62 o 
   3  15   8       71.10      111.30     29.09 o 
   4  15   8       17.42       25.43     20.73 o 
   5  15   8       98.87      119.59     32.66 o 
  -8  16   8       27.29       38.97     25.06 o 
  -7  16   8        4.82       23.38     22.46 o 
  -6  16   8       14.51       18.75     18.37 o 
  -5  16   8       15.83       20.95     13.87 o 
  -4  16   8       57.22       56.67     16.99 o 
  -3  16   8      135.96      129.54     19.27 o 
  -2  16   8       10.84        9.38     10.40 o 
  -1  16   8      297.96      337.84     41.27 o 
   0  16   8       41.67       43.28     19.36 o 
   1  16   8       38.36       58.76     21.53 o 
   2  16   8       16.72       27.97     17.94 o 
   3  16   8        5.62       12.60     15.56 o 
   4  16   8        0.82        8.22     17.08 o 
   5  16   8       66.16       59.73     26.84 o 
  -8  17   8       20.40       44.54     25.80 o 
  -7  17   8        0.01       19.12     21.53 o 
  -6  17   8        0.09        6.68     18.56 o 
  -5  17   8       58.22       50.82     16.50 o 
  -4  17   8      227.88      266.34     29.88 o 
  -3  17   8        3.64       11.09     10.36 o 
  -2  17   8        4.08       11.77     10.99 o 
  -1  17   8       73.29      120.99     28.28 o 
   0  17   8       92.51       81.78     24.49 o 
   1  17   8        4.76       12.34     15.43 o 
   2  17   8       99.89      148.46     32.18 o 
   3  17   8       28.58       65.61     24.32 o 
   4  17   8        3.17       10.10     17.56 o 
  -7  18   8        3.46        9.09     20.42 o 
  -6  18   8        5.85        4.08     17.26 o 
  -5  18   8       72.75       80.36     20.05 o 
  -4  18   8       36.98       43.81     16.02 o 
  -3  18   8       24.79       41.77     13.73 o 
  -2  18   8       13.11        5.00     15.43 o 
  -1  18   8       85.15      106.56     27.06 o 
   0  18   8      416.72      370.55     43.03 o 
   1  18   8        6.32        6.86     15.72 o 
   2  18   8       39.55       40.03     30.44 o 
   3  18   8       26.55       14.52     16.66 o 
   4  18   8      289.98      366.98     50.56 o 
  -7  19   8       15.51       33.78     23.38 o 
  -6  19   8        7.32       14.66     21.53 o 
  -5  19   8        0.13        8.35     15.96 o 
  -4  19   8       48.23       60.08     17.92 o 
  -3  19   8       10.48       11.95     10.95 o 
  -2  19   8        2.64        0.00     15.06 o 
  -1  19   8      123.73      124.78     27.55 o 
   0  19   8      136.25      151.17     32.66 o 
   1  19   8        0.13       12.99     15.13 o 
   2  19   8       12.50       26.98     18.76 o 
   3  19   8        4.13       10.79     18.10 o 
   4  19   8       14.20       24.99     21.13 o 
  -7  20   8        2.70       20.23     19.12 o 
  -6  20   8        0.09        9.84     19.30 o 
  -5  20   8        1.85       12.43     15.96 o 
  -4  20   8       16.42       11.00     12.76 o 
  -3  20   8       12.96       30.52     19.17 o 
  -2  20   8       11.90        9.70     15.52 o 
  -1  20   8       19.56       38.22     20.16 o 
   0  20   8      104.93      158.23     31.62 o 
   1  20   8        0.17       10.04     15.06 o 
   2  20   8       14.63       29.36     20.80 o 
   3  20   8        7.10       16.81     18.99 o 
  -6  21   8       56.81       82.03     30.25 o 
  -5  21   8       26.67       28.02     19.30 o 
  -4  21   8        0.20        2.23     14.11 o 
  -3  21   8       56.72       75.54     23.29 o 
  -2  21   8       17.86       22.32     17.91 o 
  -1  21   8       77.05       75.76     27.47 o 
   0  21   8       17.36       34.51     19.02 o 
   1  21   8        3.04        5.50     16.74 o 
   2  21   8       10.47       23.27     18.95 o 
   3  21   8      106.05      125.32     32.71 o 
  -6  22   8       39.70       42.50     23.94 o 
  -5  22   8      149.31      182.25     38.42 o 
  -4  22   8        7.51       24.31     17.82 o 
  -3  22   8      120.64      121.94     36.56 o 
  -2  22   8      254.01      296.37     40.14 o 
  -1  22   8        9.87       13.74     18.42 o 
   0  22   8        1.93       22.34     17.47 o 
   1  22   8        7.37       23.35     20.27 o 
   2  22   8       14.45       46.48     22.65 o 
   3  22   8        1.14        9.80     21.26 o 
  -6  23   8       39.19       63.29     26.35 o 
  -5  23   8        4.17       19.30     18.37 o 
  -3  23   8        0.01        0.00     19.30 o 
  -2  23   8        6.37       24.50     27.10 o 
  -1  23   8       15.08       29.71     19.72 o 
   0  23   8       47.84       69.79     24.46 o 
   1  23   8       65.72       74.86     32.76 o 
   2  23   8       15.94       21.84     18.77 o 
  -5  24   8        9.09       22.64     17.63 o 
  -2  24   8      270.52      343.16     58.65 o 
  -1  24   8       11.85       21.42     18.17 o 
   0  24   8       81.25      102.35     27.51 o 
   1  24   8        3.50       13.82     18.09 o 
   2  24   8       12.50       31.88     22.38 o 
  -2  25   8       46.83       63.84     31.55 o 
  -1  25   8       10.62       20.97     24.31 o 
   0  25   8       30.65       45.98     21.72 o 
   1  25   8       18.95       47.59     23.99 o 
  -1  26   8        0.38       17.07     24.50 o 
   0  26   8       80.04      126.20     39.16 o 
  -9   0   9        2.53       23.94     20.04 o 
  -7   0   9      232.61      177.06     39.90 o 
  -5   0   9        6.29        0.00     13.18 o 
  -3   0   9      488.54      471.04     49.00 o 
  -1   0   9      184.80      189.94     29.74 o 
   1   0   9       74.05       74.95     23.03 o 
   3   0   9        0.62        7.67     20.23 o 
   5   0   9       26.10       13.92     35.08 o 
  -9   1   9        0.43        9.91     13.81 o 
  -8   1   9        0.04       18.92     13.32 o 
  -7   1   9        7.14       23.94     14.19 o 
  -6   1   9        0.80       11.93     11.28 o 
  -5   1   9        3.96        0.00      8.72 o 
  -4   1   9       96.77      106.05     22.03 o 
  -3   1   9     1683.17     1486.18     58.71 o 
  -2   1   9      620.00      626.41     51.70 o 
  -1   1   9       83.46       88.36     16.42 o 
   0   1   9        1.28        6.56      9.62 o 
   1   1   9       65.46       73.36     15.81 o 
   2   1   9       18.32       11.49     11.78 o 
   3   1   9        9.19       10.23     11.24 o 
   4   1   9       47.60       66.68     27.41 o 
   5   1   9       25.65       69.49     27.78 o 
  -9   2   9        2.24       11.55     12.17 o 
  -8   2   9       80.22       81.07     20.58 o 
  -7   2   9      142.65      140.08     25.15 o 
  -6   2   9       55.13       59.07     16.93 o 
  -5   2   9        6.11       18.75     12.84 o 
  -4   2   9      150.68      130.55     23.49 o 
  -3   2   9       22.97       10.82     13.37 o 
  -2   2   9       10.84       17.91     10.60 o 
  -1   2   9      149.53      153.72     19.31 o 
   0   2   9       29.13       36.64     12.49 o 
   1   2   9        5.00        3.99      9.26 o 
   2   2   9       37.45       48.19     14.89 o 
   3   2   9        0.98        5.06     13.22 o 
   4   2   9        3.65       20.58     14.61 o 
   5   2   9        4.85       23.20     38.23 o 
  -9   3   9        0.32       17.19     13.13 o 
  -8   3   9        5.19        3.91     13.34 o 
  -7   3   9       16.51       19.41     13.25 o 
  -6   3   9        1.98       17.31     11.74 o 
  -5   3   9       37.91       40.93     15.09 o 
  -4   3   9       47.58       48.04     16.01 o 
  -3   3   9      699.65      623.48     38.19 o 
  -2   3   9      444.50      409.66     28.76 o 
  -1   3   9        0.02        0.00      8.54 o 
   0   3   9      454.81      454.00     27.83 o 
   1   3   9      108.73      111.24     18.07 o 
   2   3   9      290.64      294.57     26.47 o 
   3   3   9       60.02       52.28     17.91 o 
   4   3   9      189.26      220.68     30.64 o 
   5   3   9       68.34       70.53     47.14 o 
  -9   4   9        0.39       13.52     14.08 o 
  -8   4   9       67.42       74.14     21.00 o 
  -7   4   9        0.29        4.42     10.86 o 
  -6   4   9       98.72      110.53     21.39 o 
  -5   4   9        0.99       10.27     12.53 o 
  -4   4   9       29.70       32.13     15.13 o 
  -3   4   9      106.49      133.00     26.04 o 
  -2   4   9        3.78        3.22      9.87 o 
  -1   4   9        3.43        0.00      8.18 o 
   0   4   9        5.35        3.24      9.85 o 
   1   4   9       36.44       37.78     13.18 o 
   2   4   9       37.51       41.90     13.92 o 
   3   4   9       26.21       24.69     16.49 o 
   4   4   9       15.92       33.01     21.04 o 
   5   4   9      144.64      211.39     63.66 o 
  -9   5   9        3.89       24.46     14.65 o 
  -8   5   9        6.46        9.30     12.30 o 
  -7   5   9        9.46       42.11     15.71 o 
  -6   5   9       27.65       19.40     12.66 o 
  -5   5   9       25.82       43.17     14.93 o 
  -4   5   9        6.74       13.02     10.88 o 
  -3   5   9       29.95       33.59     12.64 o 
  -2   5   9       12.12       17.41     11.12 o 
  -1   5   9        3.14        0.00      8.18 o 
   0   5   9      295.03      299.06     28.54 o 
   1   5   9       41.40       51.43     14.04 o 
   2   5   9       21.91       19.15     14.66 o 
   3   5   9        2.35       10.87     15.98 o 
   4   5   9      118.72      153.05     33.16 o 
   5   5   9       55.83       92.11     29.33 o 
  -9   6   9        0.67       18.75     20.79 o 
  -8   6   9        1.17        0.00     12.24 o 
  -7   6   9        8.21       19.02     14.10 o 
  -6   6   9       14.86       15.74     13.18 o 
  -5   6   9       39.18       39.04     14.57 o 
  -4   6   9        0.30        3.22     11.13 o 
  -3   6   9      216.39      217.57     35.27 o 
  -2   6   9       21.82       18.28     11.98 o 
  -1   6   9       51.70       44.15     12.68 o 
   0   6   9       44.99       49.15     13.71 o 
   1   6   9      238.02      251.61     24.07 o 
   2   6   9        8.97        8.98     14.19 o 
   3   6   9        0.00       26.70     18.90 o 
   4   6   9        1.67       10.82     16.18 o 
   5   6   9      239.02      271.27     42.80 o 
  -9   7   9        0.03        6.09     14.01 o 
  -8   7   9        7.69       21.23     15.72 o 
  -7   7   9      167.34      160.43     27.09 o 
  -6   7   9        3.42       11.45     11.70 o 
  -5   7   9        1.28        3.59     10.42 o 
  -4   7   9      108.73       80.48     19.86 o 
  -3   7   9      278.01      245.82     33.97 o 
  -2   7   9      120.14      124.66     20.46 o 
  -1   7   9       22.13       39.01     13.93 o 
   0   7   9      233.10      251.93     23.64 o 
   1   7   9      202.44      191.01     21.83 o 
   2   7   9      524.17      506.26     45.52 o 
   3   7   9        0.50        6.64     16.73 o 
   4   7   9        2.38       10.73     19.81 o 
   5   7   9       58.27       91.84     29.14 o 
  -9   8   9        4.04       24.31     21.71 o 
  -8   8   9       65.59       78.02     20.33 o 
  -7   8   9       38.15       19.10     14.89 o 
  -6   8   9       84.70       83.48     20.00 o 
  -5   8   9       28.05       26.83     13.18 o 
  -4   8   9       25.52       30.53     14.65 o 
  -3   8   9      191.61      206.12     33.01 o 
  -2   8   9       11.56       10.79      9.98 o 
  -1   8   9        0.27        0.00      9.45 o 
   0   8   9      151.75      154.24     19.53 o 
   1   8   9      385.36      373.16     36.86 o 
   2   8   9       37.69       19.23     17.23 o 
   3   8   9       97.97       97.06     27.48 o 
   4   8   9       10.25        6.91     19.12 o 
   5   8   9        3.99       11.23     19.60 o 
  -8   9   9        5.17        7.82     13.38 o 
  -7   9   9       35.15       51.54     17.07 o 
  -6   9   9       21.47       28.64     14.18 o 
  -5   9   9        2.97        6.11     11.15 o 
  -4   9   9       37.71       64.36     18.31 o 
  -3   9   9       33.92       37.04     13.74 o 
  -2   9   9      197.81      204.46     24.57 o 
  -1   9   9       36.00       41.61     14.12 o 
   0   9   9      261.75      266.82     24.39 o 
   1   9   9       44.42       43.83     21.44 o 
   2   9   9      148.58      161.08     31.55 o 
   3   9   9        3.71       15.69     17.06 o 
   4   9   9       10.73        2.54     19.52 o 
   5   9   9       56.11       77.35     28.33 o 
  -8  10   9       20.08       58.85     18.52 o 
  -7  10   9      116.18       69.38     19.65 o 
  -6  10   9      137.68      161.21     25.98 o 
  -5  10   9       47.84       50.79     18.65 o 
  -4  10   9        0.69        0.00     10.57 o 
  -3  10   9       85.79       90.87     17.92 o 
  -2  10   9       59.48       76.64     17.09 o 
  -1  10   9        2.81        0.51      9.74 o 
   0  10   9       32.43       26.03     12.83 o 
   1  10   9       47.43       58.28     21.59 o 
   2  10   9       15.92       24.75     17.28 o 
   3  10   9        0.72        5.51     17.54 o 
   4  10   9       76.35      120.82     32.67 o 
   5  10   9       13.59       27.72     20.81 o 
  -8  11   9       51.71       70.90     28.02 o 
  -7  11   9       16.54       32.08     16.04 o 
  -6  11   9        6.51       16.67     13.44 o 
  -5  11   9        5.12        8.79     10.89 o 
  -4  11   9       60.62       60.62     17.83 o 
  -3  11   9        2.35        9.22      9.56 o 
  -2  11   9      164.04      172.42     21.98 o 
  -1  11   9       32.62       35.12     13.86 o 
   0  11   9       35.35       47.81     20.42 o 
   1  11   9       15.44       13.54     16.13 o 
   2  11   9       23.19       16.65     17.43 o 
   3  11   9       15.66       16.67     18.04 o 
   4  11   9       11.19        8.00     18.21 o 
  -8  12   9        3.61       11.69     20.60 o 
  -7  12   9      208.16      249.12     32.15 o 
  -6  12   9       15.44       15.99     13.40 o 
  -5  12   9        6.52        8.12     11.95 o 
  -4  12   9       25.76       25.52     14.29 o 
  -3  12   9      299.22      333.57     28.80 o 
  -2  12   9      172.64      175.27     22.64 o 
  -1  12   9       26.57       19.65     12.09 o 
   0  12   9        0.89       14.27     15.65 o 
   1  12   9      442.14      468.32     44.64 o 
   2  12   9       34.37       42.16     20.19 o 
   3  12   9        5.94       20.61     20.20 o 
   4  12   9       52.94       57.99     25.23 o 
  -8  13   9       42.59       34.71     24.31 o 
  -7  13   9       86.94      102.80     22.50 o 
  -6  13   9        2.38        8.70     12.98 o 
  -5  13   9        5.51       10.03     12.23 o 
  -4  13   9       20.38       23.34     13.76 o 
  -3  13   9        4.03        2.04      9.18 o 
  -2  13   9       12.31        8.94     10.40 o 
  -1  13   9        0.50        4.79      9.82 o 
   0  13   9       31.80       32.89     18.95 o 
   1  13   9       52.52       54.40     22.15 o 
   2  13   9      185.45      227.93     37.96 o 
   3  13   9        2.89        6.07     17.72 o 
   4  13   9       17.50       15.16     19.80 o 
  -8  14   9        1.97       10.21     19.67 o 
  -7  14   9       38.49       37.49     23.94 o 
  -6  14   9        2.96        7.28     13.28 o 
  -5  14   9        0.97        4.62     11.68 o 
  -4  14   9       35.16       42.00     16.06 o 
  -3  14   9      153.05      171.69     22.46 o 
  -2  14   9       94.89      123.35     20.60 o 
  -1  14   9       27.68       32.27     18.34 o 
   0  14   9       36.47       50.20     22.18 o 
   1  14   9      482.89      534.38     49.03 o 
   2  14   9       89.92       89.81     26.02 o 
   3  14   9        5.45        6.02     17.47 o 
   4  14   9        8.81       26.24     19.87 o 
  -7  15   9       74.99       74.98     28.21 o 
  -6  15   9       51.52       68.67     20.24 o 
  -5  15   9       11.00       17.07     13.06 o 
  -4  15   9       66.01       95.07     21.16 o 
  -3  15   9       26.99       35.49     13.78 o 
  -2  15   9       17.83       27.06     13.00 o 
  -1  15   9       10.24       11.68     16.42 o 
   0  15   9       49.03       74.95     28.30 o 
   1  15   9        4.22       18.08     17.19 o 
   2  15   9      579.26      567.12     51.84 o 
   3  15   9       33.62       40.85     21.71 o 
   4  15   9       35.50       56.18     27.66 o 
  -7  16   9       28.17       36.38     22.46 o 
  -6  16   9        1.68        5.93     14.62 o 
  -5  16   9        0.28        0.00     11.77 o 
  -4  16   9       25.96       38.58     15.67 o 
  -3  16   9        3.07       14.50     11.54 o 
  -2  16   9        0.66        0.00     13.01 o 
  -1  16   9        0.13       11.07     16.76 o 
   0  16   9       11.21       23.28     17.66 o 
   1  16   9      100.64      136.55     31.90 o 
   2  16   9        9.76       13.74     17.20 o 
   3  16   9       28.56       41.44     23.73 o 
  -7  17   9       34.07       60.32     26.54 o 
  -6  17   9       16.12       22.64     21.16 o 
  -5  17   9       16.24       21.48     14.25 o 
  -4  17   9       28.70       30.34     14.69 o 
  -3  17   9        3.46        9.49     11.17 o 
  -2  17   9       16.75       19.83     18.39 o 
  -1  17   9        0.03       10.88     17.36 o 
   0  17   9       16.79       25.58     19.49 o 
   1  17   9        9.38       32.13     19.64 o 
   2  17   9      258.79      273.18     41.78 o 
   3  17   9      113.17      156.01     34.66 o 
  -7  18   9        0.73        0.00     17.07 o 
  -6  18   9        3.09       32.11     20.79 o 
  -5  18   9        3.20       21.26     13.14 o 
  -4  18   9        0.10        0.98     11.88 o 
  -3  18   9      187.39      230.71     25.64 o 
  -2  18   9       13.61       28.95     19.22 o 
  -1  18   9       53.08       62.77     23.21 o 
   0  18   9      145.95      153.86     32.13 o 
   1  18   9      135.56      144.16     32.33 o 
   2  18   9       30.26       35.00     21.60 o 
   3  18   9        0.70       15.15     18.68 o 
  -6  19   9       43.56       64.59     27.84 o 
  -5  19   9        0.25       16.33     17.63 o 
  -4  19   9        2.36       14.33     13.08 o 
  -3  19   9        0.07        0.00     16.41 o 
  -2  19   9        0.78        2.06     15.92 o 
  -1  19   9       16.44       17.86     18.88 o 
   0  19   9        0.83       17.19     18.68 o 
   1  19   9        0.58       20.38     19.13 o 
   2  19   9       50.69       43.51     22.14 o 
   3  19   9       12.47        6.64     17.48 o 
  -6  20   9       66.85       82.03     29.14 o 
  -5  20   9        4.11        5.57     18.37 o 
  -4  20   9       20.92       43.29     16.18 o 
  -3  20   9      222.82      288.00     40.12 o 
  -2  20   9       18.34       18.19     18.90 o 
  -1  20   9        0.59        0.00     17.61 o 
   0  20   9       79.40      107.51     28.58 o 
   1  20   9      152.65      200.57     37.19 o 
   2  20   9        3.64        0.00     17.57 o 
  -5  21   9       88.56       97.62     31.18 o 
  -4  21   9       89.55       88.90     35.26 o 
  -3  21   9       20.31       24.52     19.95 o 
  -2  21   9       60.59       67.32     24.28 o 
  -1  21   9        0.02        7.30     18.93 o 
   0  21   9        0.44       27.07     19.66 o 
   1  21   9        4.71        8.63     18.49 o 
   2  21   9        2.75        3.88     17.78 o 
  -5  22   9       28.85       55.31     23.38 o 
  -3  22   9       23.44       39.53     26.35 o 
  -2  22   9       30.01       51.02     22.38 o 
  -1  22   9       33.36       53.38     24.96 o 
   0  22   9        4.58       12.49     17.05 o 
   1  22   9        5.92        2.35     18.18 o 
  -3  23   9       19.77       44.36     29.51 o 
  -2  23   9      105.86      154.02     32.80 o 
  -1  23   9        8.78       30.30     20.92 o 
   0  23   9       31.81       51.38     23.13 o 
  -3  24   9        4.31       42.32     27.10 o 
  -2  24   9       73.32       97.07     39.53 o 
  -1  24   9       38.27       46.87     22.65 o 
  -8   0  10        5.21       27.47     22.83 o 
  -6   0  10      103.09      126.95     33.59 o 
  -4   0  10        0.01        2.78     15.03 o 
  -2   0  10      646.17      739.72     73.40 o 
   0   0  10       28.95       42.37     19.18 o 
   2   0  10       61.66       82.02     27.01 o 
   4   0  10       20.26       38.97     36.56 o 
  -8   1  10        4.05       25.72     14.03 o 
  -7   1  10       17.66       29.63     15.52 o 
  -6   1  10      185.56      165.26     26.74 o 
  -5   1  10       20.54       36.45     15.05 o 
  -4   1  10        3.80        4.95     11.04 o 
  -3   1  10      104.10       85.50     19.72 o 
  -2   1  10        0.01        9.65      9.35 o 
  -1   1  10       73.72       68.29     15.10 o 
   0   1  10       22.53       34.08     12.64 o 
   1   1  10        0.60        8.33     10.51 o 
   2   1  10      187.87      245.02     26.38 o 
   3   1  10        9.08       19.23     15.86 o 
   4   1  10        1.02       17.41     22.18 o 
  -8   2  10        1.19       11.80     12.92 o 
  -7   2  10       21.51       25.79     14.30 o 
  -6   2  10       16.63       39.93     16.54 o 
  -5   2  10        2.25       11.04     12.73 o 
  -4   2  10       20.56       16.20     11.93 o 
  -3   2  10        5.47        9.83     11.61 o 
  -2   2  10        8.23       13.16     11.94 o 
  -1   2  10      321.96      338.43     27.31 o 
   0   2  10       12.65        2.21      9.44 o 
   1   2  10       70.28       83.74     16.81 o 
   2   2  10       51.24       54.47     15.72 o 
   3   2  10       74.50       90.98     23.20 o 
   4   2  10        4.16        8.17     30.07 o 
  -8   3  10        0.97       12.79     14.11 o 
  -7   3  10       17.70       40.82     16.93 o 
  -6   3  10       51.63       40.20     17.17 o 
  -5   3  10       23.90       29.84     15.09 o 
  -4   3  10        0.04        0.97     10.57 o 
  -3   3  10       44.80       49.84     16.34 o 
  -2   3  10       22.92       17.14     12.15 o 
  -1   3  10      346.19      389.13     27.77 o 
   0   3  10        7.86        5.61     10.58 o 
   1   3  10       30.17       26.81     12.71 o 
   2   3  10        0.34        7.48     12.32 o 
   3   3  10       86.18       99.26     23.06 o 
   4   3  10       23.82       44.54     32.29 o 
  -8   4  10        0.02       11.41     17.45 o 
  -7   4  10       27.08       27.93     15.00 o 
  -6   4  10       10.26       22.80     13.91 o 
  -5   4  10        0.21        4.93     10.06 o 
  -4   4  10        0.02        1.28     10.25 o 
  -3   4  10        1.13        0.00      8.65 o 
  -2   4  10       32.69       44.48     14.07 o 
  -1   4  10       71.58      102.63     17.73 o 
   0   4  10       47.82       58.49     15.25 o 
   1   4  10       31.12       42.45     13.89 o 
   2   4  10        0.42        8.72     14.05 o 
   3   4  10      430.70      426.46     65.51 o 
   4   4  10        6.54       18.47     19.58 o 
  -8   5  10       18.32       31.08     16.76 o 
  -7   5  10        6.61       10.24     12.13 o 
  -6   5  10        0.08        3.60     10.54 o 
  -5   5  10        6.62        8.99     12.32 o 
  -4   5  10        3.04       14.73     12.96 o 
  -3   5  10       31.04       50.22     14.88 o 
  -2   5  10       43.54       57.24     15.31 o 
  -1   5  10       44.16       59.05     14.11 o 
   0   5  10       30.40       31.64     12.14 o 
   1   5  10       34.13       41.29     13.65 o 
   2   5  10       89.39      122.24     24.78 o 
   3   5  10       43.76       92.14     28.89 o 
   4   5  10       16.48       32.73     22.23 o 
  -8   6  10        0.09       16.70     13.73 o 
  -7   6  10        0.07       21.22     14.22 o 
  -6   6  10      147.67      188.15     28.70 o 
  -5   6  10       17.54       10.79     11.54 o 
  -4   6  10        4.54        5.82     12.53 o 
  -3   6  10        4.21       12.46     11.17 o 
  -2   6  10        0.12        4.95     10.27 o 
  -1   6  10       18.64       23.93     11.55 o 
   0   6  10       73.67       67.16     15.77 o 
   1   6  10       27.49       23.62     12.61 o 
   2   6  10      181.94      267.35     40.28 o 
   3   6  10      218.46      272.55     42.78 o 
   4   6  10       24.02       34.58     21.54 o 
  -8   7  10        3.76        0.00     12.44 o 
  -7   7  10        0.70       12.79     13.78 o 
  -6   7  10        4.66       24.78     15.21 o 
  -5   7  10       19.17       28.32     14.62 o 
  -4   7  10        4.57       11.73     12.33 o 
  -3   7  10        0.10        3.27      9.23 o 
  -2   7  10       98.91      115.45     19.05 o 
  -1   7  10       28.67       29.44     12.56 o 
   0   7  10       64.84       63.27     15.30 o 
   1   7  10      332.71      329.57     43.43 o 
   2   7  10      559.20      520.27     48.96 o 
   3   7  10        0.01       21.84     19.00 o 
   4   7  10        4.87       15.30     19.89 o 
  -8   8  10        6.11       15.98     14.97 o 
  -7   8  10       36.25       45.81     17.36 o 
  -6   8  10       31.59       46.17     16.70 o 
  -5   8  10        9.72       15.07     12.96 o 
  -4   8  10        0.36        0.61      9.63 o 
  -3   8  10       44.25       40.43     12.89 o 
  -2   8  10        1.98       14.04     11.01 o 
  -1   8  10      107.93      112.11     20.46 o 
   0   8  10        9.82       18.41     11.49 o 
   1   8  10        6.83       26.87     19.47 o 
   2   8  10      167.14      215.07     38.05 o 
   3   8  10        2.63       37.78     20.80 o 
   4   8  10       18.66       15.24     20.41 o 
  -8   9  10       20.83       53.53     19.00 o 
  -7   9  10       56.00       58.95     19.28 o 
  -6   9  10        7.08       19.92     13.03 o 
  -5   9  10       30.69       65.85     18.95 o 
  -4   9  10       12.57       11.79     12.39 o 
  -3   9  10       79.36      119.48     20.88 o 
  -2   9  10       26.20       34.61     13.05 o 
  -1   9  10      190.42      207.45     25.06 o 
   0   9  10        6.43        7.46     15.38 o 
   1   9  10      176.57      214.75     41.76 o 
   2   9  10      271.78      254.07     63.94 o 
   3   9  10        0.01       25.51     19.89 o 
   4   9  10        0.00        3.71     19.38 o 
  -7  10  10        0.20       14.40     12.07 o 
  -6  10  10      120.91      152.06     27.35 o 
  -5  10  10       12.03       19.81     13.78 o 
  -4  10  10        9.93       11.52     12.51 o 
  -3  10  10       66.70       98.16     18.55 o 
  -2  10  10      145.03      129.86     20.87 o 
  -1  10  10        3.87       10.27     10.76 o 
   0  10  10        0.75        9.33     14.77 o 
   1  10  10        0.35       16.55     15.62 o 
   2  10  10       39.74       33.83     22.31 o 
   3  10  10       12.37       35.28     20.08 o 
  -7  11  10       28.49       42.62     16.92 o 
  -6  11  10       78.53       63.87     20.25 o 
  -5  11  10       12.35       27.56     15.05 o 
  -4  11  10        0.12        8.55     11.86 o 
  -3  11  10       87.44      110.55     19.95 o 
  -2  11  10        4.03       15.19     11.96 o 
  -1  11  10       90.17       97.68     19.60 o 
   0  11  10       39.44       28.94     17.98 o 
   1  11  10        5.26       24.14     18.84 o 
   2  11  10       37.06       45.64     22.85 o 
   3  11  10        6.31        0.71     16.78 o 
  -7  12  10       13.76       27.58     15.03 o 
  -6  12  10      159.76      184.25     35.26 o 
  -5  12  10        1.83        0.00     10.89 o 
  -4  12  10       10.13        9.88     12.26 o 
  -3  12  10       10.20       27.02     13.09 o 
  -2  12  10      490.57      478.28     33.41 o 
  -1  12  10       15.68       22.80     20.23 o 
   0  12  10       58.67       48.69     21.58 o 
   1  12  10       52.13       45.92     20.90 o 
   2  12  10        0.81        3.43     18.90 o 
   3  12  10        0.30       12.81     17.65 o 
  -7  13  10       10.86       16.66     13.64 o 
  -6  13  10       59.41       78.40     21.98 o 
  -5  13  10        0.49        9.98     12.90 o 
  -4  13  10        0.91        3.21     10.51 o 
  -3  13  10       27.72       38.58     14.08 o 
  -2  13  10       24.74       33.79     13.54 o 
  -1  13  10        0.45       19.15     16.21 o 
   0  13  10        2.92       20.32     18.35 o 
   1  13  10        0.35        0.00     15.46 o 
   2  13  10        2.06       20.65     18.01 o 
   3  13  10       10.53        0.00     17.93 o 
  -7  14  10        8.20       15.24     14.01 o 
  -6  14  10       63.81       91.10     21.31 o 
  -5  14  10        0.74        5.06     14.64 o 
  -4  14  10        0.00        8.05     11.83 o 
  -3  14  10        6.79       14.52     12.20 o 
  -2  14  10      222.72      239.02     26.58 o 
  -1  14  10      165.57      153.41     32.75 o 
   0  14  10       74.90       87.00     26.05 o 
   1  14  10        3.63       27.30     20.88 o 
   2  14  10        0.27        0.00     16.36 o 
   3  14  10       14.37       23.00     21.00 o 
  -6  15  10       68.18       52.32     19.30 o 
  -5  15  10       75.40       93.04     22.54 o 
  -4  15  10        1.14       13.64     12.87 o 
  -3  15  10      107.04      141.32     22.41 o 
  -2  15  10       30.86       48.76     24.41 o 
  -1  15  10        0.05        2.59     15.07 o 
   0  15  10        0.28       10.87     18.52 o 
   1  15  10       41.57       51.71     23.03 o 
   2  15  10        0.01       18.10     17.48 o 
  -6  16  10       34.79       53.02     18.68 o 
  -5  16  10        4.89       28.29     16.14 o 
  -4  16  10        0.41        7.01     13.27 o 
  -3  16  10        4.57       17.41     12.78 o 
  -2  16  10       15.65       42.05     21.84 o 
  -1  16  10        0.35        6.75     15.98 o 
   0  16  10       28.19       27.03     19.57 o 
   1  16  10       53.12       64.97     25.64 o 
   2  16  10        9.29       19.24     17.93 o 
  -6  17  10        0.95        4.45     16.15 o 
  -5  17  10       23.45       18.34     16.15 o 
  -4  17  10       35.34       40.70     16.94 o 
  -3  17  10        0.02       17.60     18.90 o 
  -2  17  10        0.08       14.79     18.36 o 
  -1  17  10        2.09       16.49     17.63 o 
   0  17  10        0.04        6.71     17.37 o 
   1  17  10       13.95       43.44     22.88 o 
   2  17  10      129.59      192.90     38.60 o 
  -5  18  10        0.16       22.14     16.18 o 
  -4  18  10       12.63       26.78     15.77 o 
  -3  18  10       85.80      141.56     31.08 o 
  -2  18  10       94.44      128.96     31.22 o 
  -1  18  10        9.51       17.81     18.76 o 
   0  18  10        1.58       11.83     18.18 o 
   1  18  10       33.50       33.26     21.45 o 
  -5  19  10       34.41       62.63     18.72 o 
  -4  19  10        0.78       21.23     14.08 o 
  -3  19  10       40.93       80.77     26.41 o 
  -2  19  10       36.90       51.31     23.09 o 
  -1  19  10       16.86       42.37     21.55 o 
   0  19  10        0.17        9.64     19.60 o 
   1  19  10        1.55       19.77     18.90 o 
  -4  20  10        5.54       15.59     21.16 o 
  -3  20  10       90.85      127.95     31.55 o 
  -2  20  10      167.00      196.05     35.36 o 
  -1  20  10        3.59       13.32     19.94 o 
   0  20  10        0.17       16.85     18.57 o 
  -3  21  10       41.56       42.42     23.26 o 
  -2  21  10        1.34       21.65     20.45 o 
  -1  21  10        4.22       11.67     19.90 o 
  -7   0  11       12.34        1.30     19.49 o 
  -5   0  11      631.30      501.48     54.56 o 
  -3   0  11       73.63       87.97     29.70 o 
  -1   0  11      177.68      212.75     34.82 o 
   1   0  11        2.14       14.52     17.44 o 
   3   0  11       12.43       24.31     31.74 o 
  -7   1  11       13.64       15.39     14.20 o 
  -6   1  11       19.74       33.45     15.79 o 
  -5   1  11      556.13      484.00     38.03 o 
  -4   1  11        0.79        0.00     10.55 o 
  -3   1  11        2.38       14.04     11.51 o 
  -2   1  11        0.45        4.00     10.25 o 
  -1   1  11        6.12       13.27     11.26 o 
   0   1  11        1.03       10.86     11.14 o 
   1   1  11        2.91       12.09     11.87 o 
   2   1  11        9.81       22.98     13.75 o 
   3   1  11      115.88      126.95     48.25 o 
  -7   2  11        0.04       11.36     13.03 o 
  -6   2  11        6.40       17.20     14.50 o 
  -5   2  11      369.75      315.09     37.86 o 
  -4   2  11      131.64      132.81     25.37 o 
  -3   2  11        9.69       24.18     13.97 o 
  -2   2  11       91.99      120.10     20.64 o 
  -1   2  11       37.90       72.20     16.03 o 
   0   2  11      135.12      146.76     21.23 o 
   1   2  11        0.37       10.53     11.96 o 
   2   2  11       59.11       97.79     23.66 o 
   3   2  11       20.80       29.46     17.81 o 
  -7   3  11        5.43       17.51     14.04 o 
  -6   3  11       25.54       32.08     15.35 o 
  -5   3  11      107.05       85.23     21.38 o 
  -4   3  11        1.83        8.38     12.47 o 
  -3   3  11        0.05        1.19     11.08 o 
  -2   3  11       21.34       28.41     13.65 o 
  -1   3  11      127.82      121.08     19.56 o 
   0   3  11       51.41       85.36     17.29 o 
   1   3  11        0.15       11.27     12.44 o 
   2   3  11        5.29       13.12     15.67 o 
   3   3  11        1.82        4.57     18.24 o 
  -7   4  11        0.66        1.56     11.62 o 
  -6   4  11        0.11        8.11     12.22 o 
  -5   4  11       48.61       51.55     17.37 o 
  -4   4  11       90.95      101.66     22.10 o 
  -3   4  11        0.28        3.78     10.48 o 
  -2   4  11       29.98       46.59     14.38 o 
  -1   4  11       64.78       82.81     17.72 o 
   0   4  11       81.53      128.60     19.71 o 
   1   4  11        0.20        3.00     11.82 o 
   2   4  11      135.73      162.54     34.38 o 
   3   4  11        8.82       20.68     21.31 o 
  -7   5  11        5.84       11.65     14.13 o 
  -6   5  11        4.88       15.51     13.37 o 
  -5   5  11        2.41        3.89     10.85 o 
  -4   5  11        0.21        0.00     11.51 o 
  -3   5  11        0.58        0.00     11.60 o 
  -2   5  11        0.60        5.82     10.38 o 
  -1   5  11       35.43       59.06     15.31 o 
   0   5  11       16.79       36.27     13.54 o 
   1   5  11       17.17       16.39     15.64 o 
   2   5  11       27.03       36.38     21.49 o 
   3   5  11       83.35      154.39     35.59 o 
  -7   6  11        0.02       14.81     12.71 o 
  -6   6  11       13.75       20.44     13.79 o 
  -5   6  11       39.26       82.03     31.37 o 
  -4   6  11        5.91        3.59     11.07 o 
  -3   6  11        0.15        5.58      9.95 o 
  -2   6  11        0.21        8.95     10.57 o 
  -1   6  11       23.98       32.93     14.26 o 
   0   6  11       44.91       39.19     14.16 o 
   1   6  11        0.03        2.60     18.15 o 
   2   6  11       22.78       40.98     19.62 o 
  -7   7  11        0.30       20.05     15.02 o 
  -6   7  11        5.46       19.05     13.26 o 
  -5   7  11       17.22       19.42     14.45 o 
  -4   7  11        0.00        7.65     11.65 o 
  -3   7  11        0.12       12.76     12.74 o 
  -2   7  11        4.99       28.68     12.30 o 
  -1   7  11      326.79      382.20     34.19 o 
   0   7  11        0.78        3.29     11.17 o 
   1   7  11        9.33       38.51     21.29 o 
   2   7  11       86.27       94.14     28.98 o 
  -7   8  11        0.01        8.52     11.80 o 
  -6   8  11        4.41        8.74     12.86 o 
  -5   8  11       55.00       59.01     19.23 o 
  -4   8  11       44.68       63.07     19.37 o 
  -3   8  11        1.87        3.61     10.86 o 
  -2   8  11       81.69       86.08     18.13 o 
  -1   8  11        7.95       12.58     11.41 o 
   0   8  11      107.60      155.27     42.97 o 
   1   8  11        3.59       15.90     19.16 o 
   2   8  11        0.01       36.60     21.50 o 
  -6   9  11       45.39       64.40     19.23 o 
  -5   9  11        4.67       15.93     13.11 o 
  -4   9  11        2.39       13.90     13.84 o 
  -3   9  11        4.37        8.21     11.23 o 
  -2   9  11       61.07       74.71     17.26 o 
  -1   9  11      216.71      209.40     26.65 o 
   0   9  11       21.22       10.68     17.54 o 
   1   9  11       65.85       73.26     26.53 o 
   2   9  11       33.25       47.87     22.67 o 
  -6  10  11        3.26       11.96     12.79 o 
  -5  10  11        6.23       21.69     14.61 o 
  -4  10  11       13.83       18.49     16.03 o 
  -3  10  11        2.35       10.23     11.45 o 
  -2  10  11      124.21      128.34     21.87 o 
  -1  10  11        2.89        3.79      9.55 o 
   0  10  11       76.28      103.25     28.55 o 
   1  10  11        9.00       19.57     18.04 o 
   2  10  11        6.24       10.66     19.29 o 
  -6  11  11       30.03       39.15     21.34 o 
  -5  11  11        4.44        6.57     12.68 o 
  -4  11  11       19.48       36.06     15.57 o 
  -3  11  11        3.46       10.59     11.31 o 
  -2  11  11       15.78       27.94     13.82 o 
  -1  11  11       46.68       71.14     24.94 o 
   0  11  11      114.87      189.55     36.29 o 
   1  11  11       20.57       24.95     20.26 o 
   2  11  11        1.25        6.30     18.21 o 
  -6  12  11        2.98        0.00     10.85 o 
  -5  12  11        3.75       34.72     16.36 o 
  -4  12  11        6.38        8.16     12.87 o 
  -3  12  11        7.78       23.59     12.61 o 
  -2  12  11       22.49       41.64     14.78 o 
  -1  12  11       18.36       11.88     17.72 o 
   0  12  11       37.17       56.33     22.05 o 
   1  12  11       18.94       23.04     18.16 o 
  -5  13  11        0.09       10.51     13.15 o 
  -4  13  11        7.63       23.86     14.32 o 
  -3  13  11        2.62        9.83     12.40 o 
  -2  13  11       19.09       31.09     19.62 o 
  -1  13  11       38.36       36.65     21.11 o 
   0  13  11      106.37      105.84     28.88 o 
   1  13  11        0.55        0.50     15.73 o 
  -5  14  11        0.12       14.40     13.82 o 
  -4  14  11        1.03       25.74     14.16 o 
  -3  14  11        0.37       12.63     11.59 o 
  -2  14  11        0.22       15.04     17.55 o 
  -1  14  11        1.64        5.33     15.86 o 
   0  14  11      149.49      123.08     31.12 o 
   1  14  11       39.94       41.58     22.99 o 
  -5  15  11        6.08       27.57     14.89 o 
  -4  15  11       18.34       40.16     16.79 o 
  -3  15  11       11.92       26.14     13.81 o 
  -2  15  11       52.45       53.45     22.32 o 
  -1  15  11       27.54       41.03     21.63 o 
   0  15  11       54.07       50.04     28.77 o 
  -4  16  11        1.82       13.58     13.62 o 
  -3  16  11        2.08       17.84     18.10 o 
  -2  16  11        0.65        1.67     14.89 o 
  -1  16  11        0.94        8.02     17.91 o 
   0  16  11       53.30       96.54     30.07 o 
  -3  17  11       31.60       11.53     18.57 o 
  -2  17  11        1.22        5.37     17.88 o 
  -1  17  11        5.71       13.61     19.14 o 
  -6   0  12        0.04       14.11     19.30 o 
  -4   0  12      283.31      254.64     46.77 o 
  -2   0  12       45.96       71.27     27.47 o 
   0   0  12       59.83       83.62     24.80 o 
  -6   1  12        2.13       13.40     13.84 o 
  -5   1  12        0.47        0.00     10.03 o 
  -4   1  12       41.74       70.04     19.15 o 
  -3   1  12       13.36       41.44     16.10 o 
  -2   1  12        0.72        6.96     10.95 o 
  -1   1  12        6.38        8.07     10.84 o 
   0   1  12       11.17       44.65     14.90 o 
   1   1  12        0.31        5.38     11.82 o 
  -6   2  12        0.00        0.00     12.50 o 
  -5   2  12       27.01       28.34     14.01 o 
  -4   2  12      170.57      120.40     24.13 o 
  -3   2  12       53.74       57.75     18.69 o 
  -2   2  12        3.38       12.21     13.10 o 
  -1   2  12       55.73       74.00     16.95 o 
   0   2  12       40.89       59.26     16.45 o 
   1   2  12       12.86       25.94     13.73 o 
  -6   3  12        3.24        0.00     12.42 o 
  -5   3  12        8.23       22.27     13.69 o 
  -4   3  12       21.16       17.92     12.75 o 
  -3   3  12       30.25       38.63     16.37 o 
  -2   3  12        2.22       11.81     12.48 o 
  -1   3  12        3.01       21.62     12.32 o 
   0   3  12        7.28       10.45     12.19 o 
   1   3  12       36.52       48.14     19.20 o 
  -5   4  12        8.81        7.81     11.91 o 
  -4   4  12        6.72        8.57     12.62 o 
  -3   4  12       94.91       81.66     20.54 o 
  -2   4  12        3.45        9.21     11.52 o 
  -1   4  12       41.90       65.06     16.21 o 
   0   4  12        7.33       16.48     11.75 o 
   1   4  12        0.51        1.45     15.08 o 
  -5   5  12        0.88        2.66     12.64 o 
  -4   5  12       42.88       50.01     17.98 o 
  -3   5  12        1.92       13.42     11.99 o 
  -2   5  12        1.41        9.79     11.80 o 
  -1   5  12        2.70       11.78     13.14 o 
   0   5  12        9.11       31.66     13.60 o 
  -5   6  12       11.03       10.85     12.12 o 
  -4   6  12        3.67       10.34     14.00 o 
  -3   6  12        1.02       11.55     12.28 o 
  -2   6  12        0.68        0.00     11.19 o 
  -1   6  12        1.82       18.18     13.52 o 
   0   6  12       15.78       17.91     20.42 o 
  -5   7  12        0.13       10.99     14.34 o 
  -4   7  12       28.24       41.30     16.27 o 
  -3   7  12       20.52       23.27     13.35 o 
  -2   7  12        0.48        5.24     11.04 o 
  -1   7  12        1.43        8.86     11.61 o 
   0   7  12       30.74       71.18     25.31 o 
  -5   8  12        0.34        2.48     12.20 o 
  -4   8  12        0.96        4.84     11.59 o 
  -3   8  12       58.75       91.73     23.20 o 
  -2   8  12        2.97        3.27     11.23 o 
  -1   8  12       34.82       44.58     15.90 o 
   0   8  12      118.71      128.90     32.82 o 
  -4   9  12        1.68        5.31     12.46 o 
  -3   9  12        7.15       32.09     14.59 o 
  -2   9  12        5.00        7.03     11.99 o 
  -1   9  12        0.02        9.25     16.12 o 
   0   9  12       21.09       28.40     19.73 o 
  -4  10  12       17.14       27.96     23.20 o 
  -3  10  12       22.56       36.11     14.53 o 
  -2  10  12        7.94       17.99     12.68 o 
  -1  10  12       79.31       82.53     28.88 o 
  -4  11  12       26.60       44.56     17.58 o 
  -3  11  12       14.43       23.11     12.62 o 
  -2  11  12        0.87       15.26     12.67 o 
  -1  11  12        0.82        3.24     16.27 o 
  -2  12  12       10.45       23.19     19.40 o 
                                                 
